# Supplementary material for: Persistent cell migration emerges from a coupling between protrusion dynamics and polarized trafficking
Source: eLife. 2022 Mar 18;11:e69229. doi: 10.7554/eLife.69229 (PMC8963884; doi:10.7554/eLife.69229)
Supplement: Figure 1—source data 1. [file elife-69229-fig1-data1.zip]

Archive with 93 entries (80 files):
- Figure1/
- Figure1 Supp/
- Figure1 Supp/1c-d/
- Figure1 Supp/1c-d/meanM.mat
- Figure1 Supp/1c-d/morpho trajectory centered/
- Figure1 Supp/1c-d/morpho trajectory centered/c012_pos2_morpho_map_shift_cellTrajcenter.fig
- Figure1 Supp/1c-d/morpho trajectory centered/c012_pos6_morpho_map_shift_cellTrajcenter.fig
- Figure1 Supp/1c-d/morpho trajectory centered/c013_pos3_morpho_map_shift_cellTrajcenter.fig
- Figure1 Supp/1c-d/morpho trajectory centered/c013_pos6_morpho_map_shift_cellTrajcenter.fig
- Figure1 Supp/1c-d/morpho trajectory centered/c013_pos8_morpho_map_shift_cellTrajcenter.fig
- Figure1 Supp/1c-d/morpho trajectory centered/c014_pos12_morpho_map_shift_cellTrajcenter.fig
- Figure1 Supp/1c-d/morpho trajectory centered/c014_pos13_morpho_map_shift_cellTrajcenter.fig
- Figure1 Supp/1c-d/morpho trajectory centered/c014_pos14_morpho_map_shift_cellTrajcenter.fig
- Figure1 Supp/1c-d/morpho trajectory centered/c014_pos1_morpho_map_shift_cellTrajcenter.fig
- Figure1 Supp/1c-d/morpho trajectory centered/c014_pos2_morpho_map_shift_cellTrajcenter.fig
- Figure1 Supp/1c-d/morpho trajectory centered/c014_pos6_morpho_map_shift_cellTrajcenter.fig
- Figure1 Supp/1c-d/morpho trajectory centered/c014_pos7_morpho_map_shift_cellTrajcenter.fig
- Figure1 Supp/1c-d/morpho trajectory centered/c015_pos5_morpho_map_shift_cellTrajcenter.fig
- Figure1 Supp/1c-d/morpho trajectory centered/c015_pos6_morpho_map_shift_cellTrajcenter.fig
- Figure1 Supp/1c-d/morpho trajectory centered/c015_pos7_morpho_map_shift_cellTrajcenter.fig
- Figure1 Supp/1c-d/morpho trajectory centered/c015_pos8_morpho_map_shift_cellTrajcenter.fig
- Figure1 Supp/1c-d/morpho trajectory centered/c015_pos9_morpho_map_shift_cellTrajcenter.fig
- Figure1 Supp/1c-d/protrusion_Traj_centered_mean_std_um-h_line_FLIPPED.fig
- Figure1 Supp/1c-d/protrusion_Traj_centered_mean_std_um-h_line_FLIPPED.png
- Figure1 Supp/1c-d/script morpho/
- Figure1 Supp/1c-d/script morpho/averages_Traj.m
- Figure1 Supp/1c-d/script morpho/protrusion_Traj_figure.m
- Figure1 Supp/1c-d/stdM.mat
- Figure1/1c/
- Figure1/1c/averaged_angles_RPE1_18.fig
- Figure1/1c/averaged_angles_RPE1_18.png
- Figure1/1c/Freely Angles control/
- Figure1/1c/Freely Angles control/c012_pos2_Angles.mat
- Figure1/1c/Freely Angles control/c012_pos6_Angles.mat
- Figure1/1c/Freely Angles control/c013_pos3_Angles.mat
- Figure1/1c/Freely Angles control/c013_pos6_Angles.mat
- Figure1/1c/Freely Angles control/c013_pos8_Angles.mat
- Figure1/1c/Freely Angles control/c014_pos12_Angles.mat
- Figure1/1c/Freely Angles control/c014_pos13_Angles.mat
- Figure1/1c/Freely Angles control/c014_pos14_Angles.mat
- Figure1/1c/Freely Angles control/c014_pos1_Angles.mat
- Figure1/1c/Freely Angles control/c014_pos2_Angles.mat
- Figure1/1c/Freely Angles control/c014_pos6_Angles.mat
- Figure1/1c/Freely Angles control/c014_pos7_Angles.mat
- Figure1/1c/Freely Angles control/c015_pos5_Angles.mat
- Figure1/1c/Freely Angles control/c015_pos6_Angles.mat
- Figure1/1c/Freely Angles control/c015_pos7_Angles.mat
- Figure1/1c/Freely Angles control/c015_pos8_Angles.mat
- Figure1/1c/Freely Angles control/c015_pos9_Angles.mat
- Figure1/1c/script/
- Figure1/1c/script/roses_allAngles_average.m
- Figure1/1f/
- Figure1/1f/meanMg.mat
- Figure1/1f/morpho NG centered/
- Figure1/1f/morpho NG centered/c012_pos2_morpho_map_shift_golgcenter.fig
- Figure1/1f/morpho NG centered/c012_pos6_morpho_map_shift_golgcenter.fig
- Figure1/1f/morpho NG centered/c013_pos3_morpho_map_shift_golgcenter.fig
- Figure1/1f/morpho NG centered/c013_pos6_morpho_map_shift_golgcenter.fig
- Figure1/1f/morpho NG centered/c013_pos8_morpho_map_shift_golgcenter.fig
- Figure1/1f/morpho NG centered/c014_pos12_morpho_map_shift_golgcenter.fig
- Figure1/1f/morpho NG centered/c014_pos13_morpho_map_shift_golgcenter.fig
- Figure1/1f/morpho NG centered/c014_pos14_morpho_map_shift_golgcenter.fig
- Figure1/1f/morpho NG centered/c014_pos1_morpho_map_shift_golgcenter.fig
- Figure1/1f/morpho NG centered/c014_pos2_morpho_map_shift_golgcenter.fig
- Figure1/1f/morpho NG centered/c014_pos6_morpho_map_shift_golgcenter.fig
- Figure1/1f/morpho NG centered/c014_pos7_morpho_map_shift_golgcenter.fig
- Figure1/1f/morpho NG centered/c015_pos5_morpho_map_shift_golgcenter.fig
- Figure1/1f/morpho NG centered/c015_pos6_morpho_map_shift_golgcenter.fig
- Figure1/1f/morpho NG centered/c015_pos7_morpho_map_shift_golgcenter.fig
- Figure1/1f/morpho NG centered/c015_pos8_morpho_map_shift_golgcenter.fig
- Figure1/1f/morpho NG centered/c015_pos9_morpho_map_shift_golgcenter.fig
- Figure1/1f/protrusion_NG_centered_mean_std_um-h_line_FLIPPED.fig
- Figure1/1f/protrusion_NG_centered_mean_std_um-h_line_FLIPPED.png
- Figure1/1f/script/
- Figure1/1f/script/averages_NG.m
- Figure1/1f/script/protrusion_NG_figure.m
- Figure1/1f/stdMg.mat
- Figure1/ReadMe_averaged_angles_data.txt
- Figure1/ReadMe_Figure1.txt
- Figure1/ReadMe_morphodynamic_data.txt
- Figure1/scripts for averaged angles/
- Figure1/scripts for averaged angles/III_segment_nucleus.m
- Figure1/scripts for averaged angles/II_segment_golgi.m
- Figure1/scripts for averaged angles/IV_saveCellTrajectory_new.m
- Figure1/scripts for averaged angles/I_segment_cell.m
- Figure1/scripts for averaged angles/VIII_trajectory_to_angles.m
- Figure1/scripts for averaged angles/VII_saveCellTrajectory_new_nucleus.m
- Figure1/scripts for averaged angles/V_saveCellTrajectory_new_golgi.m
- Figure1/scripts for morphodynamic map data extraction/
- Figure1/scripts for morphodynamic map data extraction/colorScalebarChange.m
- Figure1/scripts for morphodynamic map data extraction/computeMorphoMaps_colorlimits.m
- Figure1/scripts for morphodynamic map data extraction/computeMorphoMaps_colorlimits_onlyCell.m
- Figure1/scripts for morphodynamic map data extraction/concatenateMorpho.m
