# Supplementary material for: Persistent cell migration emerges from a coupling between protrusion dynamics and polarized trafficking
Source: eLife. 2022 Mar 18;11:e69229. doi: 10.7554/eLife.69229 (PMC8963884; doi:10.7554/eLife.69229)
Supplement: Figure 1—source data 1. [file elife-69229-fig1-data1.zip › Figure1/ReadMe_averaged_angles_data.txt]

To extract the angle data between the Nucleus-Golgi axis and the Direction of migration:

1) Get centroid positions of the cell, nucleus and Golgi:

	- Segment cell shape and get the centroid of the cell by running "I_segment_cell.m" script and loading a "*_642.tif" movie file of a selected cell (analyzed cell by cell, by adjusting the fluorescent threshold with the help of the GUI). 

	- Get the centroid of Golgi by running "II_segment_golgi.m" script and loading a "*_488.tif" movie file of a selected cell (analyzed cell by cell, by adjusting the fluorescent threshold with the help of the GUI).

	- Get the centroid of the nucleus by running "III_segment_nucleus.m" script and loading a "*_405.tif" file of a selected cell (analyzed cell by cell, by adjusting the fluorescent threshold with the help of the GUI). 

2) Correct the extracted centroids according to the movement of the microscope stage ("*_Positions.mat" file needed) and, like this, get the information of the trajectory of the cell:
	
	- Correct the "*_res_cell.mat" file with "IV_saveCellTrajectory_new.m" script.

	- Correct the "*_res_golgi.mat" file with "V_saveCellTrajectory_new_golgi.m" script.

	- Correct the "*_res_nucleus.mat" file with "VII_saveCellTrajectory_new_nucleus.m" script.

3) Load "*_coord_centroid_cell.mat", '*_coord_centroid_golgi.mat' and '*_coord_centroid_nucleus.mat' files and calculate the angles by running the "VIII_trajectory_to_angles.m" script.

SAVE the "*Angles.mat" file for FURTHER ANALYSIS
