# Supplementary material for: Persistent cell migration emerges from a coupling between protrusion dynamics and polarized trafficking
Source: eLife. 2022 Mar 18;11:e69229. doi: 10.7554/eLife.69229 (PMC8963884; doi:10.7554/eLife.69229)
Supplement: Figure 1—source data 1. [file elife-69229-fig1-data1.zip › Figure1/ReadMe_Figure1.txt]

AVERAGED ANGLES of Nucleus-Golgi axis and Direction of migration (Figure 1C)

Run "roses_allAngles_average.m" script to get the graph.
(See "ReadMe_averaged_angles_data" file for a detailed explanation of how to get the *Angles.mat" data.)

--

MEAN PROTRUSION (Figure 1F and Figure 1 - figure supplement 1D)

(Detailed information on how to extract morphodynamic map data -> "ReadMe_morphodynamic_data.txt")

1) Position yourself in the folder with morphomap data and run the "averages_NG.m" (or "averages_Traj.m") script to extract the data from the centered morphomaps.

SAVE "mean*.mat" and "std*.mat" files for FURTHER ANALYSIS.

2) Run the "protrusion_NG_figure.m" (or "protrusion_Traj_figure.m") script to get the graph.
