# Supplementary material for: Persistent cell migration emerges from a coupling between protrusion dynamics and polarized trafficking
Source: eLife. 2022 Mar 18;11:e69229. doi: 10.7554/eLife.69229 (PMC8963884; doi:10.7554/eLife.69229)
Supplement: Figure 1—source data 1. [file elife-69229-fig1-data1.zip › Figure1/ReadMe_morphodynamic_data.txt]

To draw a morphodynamic map with the Nucleus-Golgi axis point:

1) Use "*res_cell.mat", "*res_golgi.mat" and "*res_nucleus.mat" files extracted from the movies (see "ReadMe_optogenetic_data.txt") to run the "computeMorphoMaps_colorlimits.m" script (you can set your maximum and minimum scale values).

2) Six different morphodynamic maps will be generated - three with a line showing Nucleus-Golgi axis, x-axis or cell trajectory, and three normalized according to the aforementioned axes.
    
SAVE "*morpho_map*.fig" and "*Morpho.mat" files for FURTHER ANALYSIS.

--

To draw a morphodynamic map without the Nucleus-Golgi axis point (if Nucleus-Golgi data is not available):

1) Use "*res_cell.mat" files extracted from the movies (see "ReadMe_optogenetic_data.txt") to run the "computeMorphoMaps_colorlimits_onlyCell.m" script.

2) Four different morphodynamic maps will be generated - two with a line showing x-axis or cell trajectory, and two normalized according to the aforementioned axes.

3) You can use the script "colorScalebarChange.m" to adjust the scale values.

SAVE "*morpho_map*.fig" and "*Morpho.mat" files for FURTHER ANALYSIS.
