# Supplementary material for: Persistent cell migration emerges from a coupling between protrusion dynamics and polarized trafficking
Source: eLife. 2022 Mar 18;11:e69229. doi: 10.7554/eLife.69229 (PMC8963884; doi:10.7554/eLife.69229)
Supplement: Figure 1—source data 1. [file elife-69229-fig1-data1.zip › Figure1/scripts for morphodynamic map data extraction/concatenateMorpho.m]

freelyControl={};

% find the folder
folder = uigetdir();

% get names of all mat files
matFileList = dir(fullfile(folder, '*.mat'));


% open files one by one and add the needed parameter to new cell structure
for i = 1:length(matFileList);
    cell = load(fullfile(folder, matFileList(i).name));
    freelyControl(i) = {cell.MDn};
end

save('freelyControl.mat','freelyControl');
% save('matFileList.mat','matFileList');
