# Supplementary material for: Persistent cell migration emerges from a coupling between protrusion dynamics and polarized trafficking
Source: eLife. 2022 Mar 18;11:e69229. doi: 10.7554/eLife.69229 (PMC8963884; doi:10.7554/eLife.69229)
Supplement: Figure 2—source data 1. [file elife-69229-fig2-data1.zip]

Archive with 143 entries (134 files):
- Figure2/
- Figure2 Supp/
- Figure2 Supp/Figure2 supp2 A-B/
- Figure2 Supp/Figure2 supp2 A-B/data for analysis/
- Figure2 Supp/Figure2 supp2 A-B/data for analysis/BWpattern1.mat
- Figure2 Supp/Figure2 supp2 A-B/data for analysis/BWpattern10.mat
- Figure2 Supp/Figure2 supp2 A-B/data for analysis/BWpattern11.mat
- Figure2 Supp/Figure2 supp2 A-B/data for analysis/BWpattern12.mat
- Figure2 Supp/Figure2 supp2 A-B/data for analysis/BWpattern13.mat
- Figure2 Supp/Figure2 supp2 A-B/data for analysis/BWpattern14.mat
- Figure2 Supp/Figure2 supp2 A-B/data for analysis/BWpattern15.mat
- Figure2 Supp/Figure2 supp2 A-B/data for analysis/BWpattern16.mat
- Figure2 Supp/Figure2 supp2 A-B/data for analysis/BWpattern17.mat
- Figure2 Supp/Figure2 supp2 A-B/data for analysis/BWpattern18.mat
- Figure2 Supp/Figure2 supp2 A-B/data for analysis/BWpattern19.mat
- Figure2 Supp/Figure2 supp2 A-B/data for analysis/BWpattern2.mat
- Figure2 Supp/Figure2 supp2 A-B/data for analysis/BWpattern20.mat
- Figure2 Supp/Figure2 supp2 A-B/data for analysis/BWpattern21.mat
- Figure2 Supp/Figure2 supp2 A-B/data for analysis/BWpattern22.mat
- Figure2 Supp/Figure2 supp2 A-B/data for analysis/BWpattern23.mat
- Figure2 Supp/Figure2 supp2 A-B/data for analysis/BWpattern24.mat
- Figure2 Supp/Figure2 supp2 A-B/data for analysis/BWpattern25.mat
- Figure2 Supp/Figure2 supp2 A-B/data for analysis/BWpattern26.mat
- Figure2 Supp/Figure2 supp2 A-B/data for analysis/BWpattern27.mat
- Figure2 Supp/Figure2 supp2 A-B/data for analysis/BWpattern28.mat
- Figure2 Supp/Figure2 supp2 A-B/data for analysis/BWpattern29.mat
- Figure2 Supp/Figure2 supp2 A-B/data for analysis/BWpattern3.mat
- Figure2 Supp/Figure2 supp2 A-B/data for analysis/BWpattern30.mat
- Figure2 Supp/Figure2 supp2 A-B/data for analysis/BWpattern31.mat
- Figure2 Supp/Figure2 supp2 A-B/data for analysis/BWpattern32.mat
- Figure2 Supp/Figure2 supp2 A-B/data for analysis/BWpattern33.mat
- Figure2 Supp/Figure2 supp2 A-B/data for analysis/BWpattern34.mat
- Figure2 Supp/Figure2 supp2 A-B/data for analysis/BWpattern35.mat
- Figure2 Supp/Figure2 supp2 A-B/data for analysis/BWpattern36.mat
- Figure2 Supp/Figure2 supp2 A-B/data for analysis/BWpattern4.mat
- Figure2 Supp/Figure2 supp2 A-B/data for analysis/BWpattern5.mat
- Figure2 Supp/Figure2 supp2 A-B/data for analysis/BWpattern6.mat
- Figure2 Supp/Figure2 supp2 A-B/data for analysis/BWpattern7.mat
- Figure2 Supp/Figure2 supp2 A-B/data for analysis/BWpattern8.mat
- Figure2 Supp/Figure2 supp2 A-B/data for analysis/BWpattern9.mat
- Figure2 Supp/Figure2 supp2 A-B/data for analysis/cell1.mat
- Figure2 Supp/Figure2 supp2 A-B/data for analysis/cell10.mat
- Figure2 Supp/Figure2 supp2 A-B/data for analysis/cell11.mat
- Figure2 Supp/Figure2 supp2 A-B/data for analysis/cell12.mat
- Figure2 Supp/Figure2 supp2 A-B/data for analysis/cell13.mat
- Figure2 Supp/Figure2 supp2 A-B/data for analysis/cell14.mat
- Figure2 Supp/Figure2 supp2 A-B/data for analysis/cell15.mat
- Figure2 Supp/Figure2 supp2 A-B/data for analysis/cell16.mat
- Figure2 Supp/Figure2 supp2 A-B/data for analysis/cell17.mat
- Figure2 Supp/Figure2 supp2 A-B/data for analysis/cell18.mat
- Figure2 Supp/Figure2 supp2 A-B/data for analysis/cell19.mat
- Figure2 Supp/Figure2 supp2 A-B/data for analysis/cell2.mat
- Figure2 Supp/Figure2 supp2 A-B/data for analysis/cell20.mat
- Figure2 Supp/Figure2 supp2 A-B/data for analysis/cell21.mat
- Figure2 Supp/Figure2 supp2 A-B/data for analysis/cell22.mat
- Figure2 Supp/Figure2 supp2 A-B/data for analysis/cell23.mat
- Figure2 Supp/Figure2 supp2 A-B/data for analysis/cell24.mat
- Figure2 Supp/Figure2 supp2 A-B/data for analysis/cell25.mat
- Figure2 Supp/Figure2 supp2 A-B/data for analysis/cell26.mat
- Figure2 Supp/Figure2 supp2 A-B/data for analysis/cell27.mat
- Figure2 Supp/Figure2 supp2 A-B/data for analysis/cell28.mat
- Figure2 Supp/Figure2 supp2 A-B/data for analysis/cell29.mat
- Figure2 Supp/Figure2 supp2 A-B/data for analysis/cell3.mat
- Figure2 Supp/Figure2 supp2 A-B/data for analysis/cell30.mat
- Figure2 Supp/Figure2 supp2 A-B/data for analysis/cell31.mat
- Figure2 Supp/Figure2 supp2 A-B/data for analysis/cell32.mat
- Figure2 Supp/Figure2 supp2 A-B/data for analysis/cell33.mat
- Figure2 Supp/Figure2 supp2 A-B/data for analysis/cell34.mat
- Figure2 Supp/Figure2 supp2 A-B/data for analysis/cell35.mat
- Figure2 Supp/Figure2 supp2 A-B/data for analysis/cell36.mat
- Figure2 Supp/Figure2 supp2 A-B/data for analysis/cell4.mat
- Figure2 Supp/Figure2 supp2 A-B/data for analysis/cell5.mat
- Figure2 Supp/Figure2 supp2 A-B/data for analysis/cell6.mat
- Figure2 Supp/Figure2 supp2 A-B/data for analysis/cell7.mat
- Figure2 Supp/Figure2 supp2 A-B/data for analysis/cell8.mat
- Figure2 Supp/Figure2 supp2 A-B/data for analysis/cell9.mat
- Figure2 Supp/Figure2 supp2 A-B/data for analysis/DIC10_c23_s7295_nuc.mat
- Figure2 Supp/Figure2 supp2 A-B/data for analysis/DIC11_c23_s7298_nuc.mat
- Figure2 Supp/Figure2 supp2 A-B/data for analysis/DIC12_c24_s7437_nucSC.mat
- Figure2 Supp/Figure2 supp2 A-B/data for analysis/DIC13_c24_s7438_nucSC.mat
- Figure2 Supp/Figure2 supp2 A-B/data for analysis/DIC14_c27_s7471_nucSC.mat
- Figure2 Supp/Figure2 supp2 A-B/data for analysis/DIC15_c27_s7472_nucSC.mat
- Figure2 Supp/Figure2 supp2 A-B/data for analysis/DIC16_c28_s7479_nucSC.mat
- Figure2 Supp/Figure2 supp2 A-B/data for analysis/DIC17_c28_s7480_nucSC.mat
- Figure2 Supp/Figure2 supp2 A-B/data for analysis/DIC18_c28_s7481_nucSC.mat
- Figure2 Supp/Figure2 supp2 A-B/data for analysis/DIC19_c28_s7483_nucSC.mat
- Figure2 Supp/Figure2 supp2 A-B/data for analysis/DIC1_c21_s7175_nuc.mat
- Figure2 Supp/Figure2 supp2 A-B/data for analysis/DIC20_c28_s7485_nucSC.mat
- Figure2 Supp/Figure2 supp2 A-B/data for analysis/DIC21_c28_s7486_nucSC.mat
- Figure2 Supp/Figure2 supp2 A-B/data for analysis/DIC22_c28_s7488_nucSC.mat
- Figure2 Supp/Figure2 supp2 A-B/data for analysis/DIC23_c28_s7491_nucSC.mat
- Figure2 Supp/Figure2 supp2 A-B/data for analysis/DIC24_c28_s7494_nucSC.mat
- Figure2 Supp/Figure2 supp2 A-B/data for analysis/DIC25_c28_s7495_nucSC.mat
- Figure2 Supp/Figure2 supp2 A-B/data for analysis/DIC26_c28_s7496_nucSC.mat
- Figure2 Supp/Figure2 supp2 A-B/data for analysis/DIC27_c29_s7544_nucSC.mat
- Figure2 Supp/Figure2 supp2 A-B/data for analysis/DIC28_c29_s7548_nucSC.mat
- Figure2 Supp/Figure2 supp2 A-B/data for analysis/DIC29_c29_s7549_nucSC.mat
- Figure2 Supp/Figure2 supp2 A-B/data for analysis/DIC2_c21_s7176_nuc.mat
- Figure2 Supp/Figure2 supp2 A-B/data for analysis/DIC30_c29_s7551_nucSC.mat
- Figure2 Supp/Figure2 supp2 A-B/data for analysis/DIC31_c29_s7557_nucSC.mat
- Figure2 Supp/Figure2 supp2 A-B/data for analysis/DIC32_c31_s7580_nucSC.mat
- Figure2 Supp/Figure2 supp2 A-B/data for analysis/DIC33_c31_s7583_nucSC.mat
- Figure2 Supp/Figure2 supp2 A-B/data for analysis/DIC34_c31_s7584_nucSC.mat
- Figure2 Supp/Figure2 supp2 A-B/data for analysis/DIC35_c31_s7585_nucSC.mat
- Figure2 Supp/Figure2 supp2 A-B/data for analysis/DIC36_c31_s7586_nucSC.mat
- Figure2 Supp/Figure2 supp2 A-B/data for analysis/DIC3_c21_s7183_nuc.mat
- Figure2 Supp/Figure2 supp2 A-B/data for analysis/DIC4_c21_s7185_nuc.mat
- Figure2 Supp/Figure2 supp2 A-B/data for analysis/DIC5_c21_s7186_nuc.mat
- Figure2 Supp/Figure2 supp2 A-B/data for analysis/DIC6_c22_s7215_nuc.mat
- Figure2 Supp/Figure2 supp2 A-B/data for analysis/DIC7_c22_s7217_nuc.mat
- Figure2 Supp/Figure2 supp2 A-B/data for analysis/DIC8_c23_s7276_nucSC.mat
- Figure2 Supp/Figure2 supp2 A-B/data for analysis/DIC9_c23_s7283_nuc.mat
- Figure2 Supp/Figure2 supp2 A-B/dataALL.mat
- Figure2 Supp/Figure2 supp2 A-B/escape_Nucleus_22.fig
- Figure2 Supp/Figure2 supp2 A-B/escape_Nucleus_22.png
- Figure2 Supp/Figure2 supp2 A-B/normalized_N-pattern_escape_Angles_BO_22.fig
- Figure2 Supp/Figure2 supp2 A-B/normalized_N-pattern_escape_Angles_BO_22.png
- Figure2 Supp/Figure2 supp2 A-B/script/
- Figure2 Supp/Figure2 supp2 A-B/script/plotNormAnglesFig.m
- Figure2 Supp/Figure2 supp2 A-B/script/shadedErrorBar.m
- Figure2 Supp/Figure2_supp1.png
- Figure2 Supp/reorientation_Figure2_supp1.svg
- Figure2/2c-d/
- Figure2/2c-d/dataALL.mat
- Figure2/2c-d/escapeTescape_rose_fin_max.fig
- Figure2/2c-d/escapeTescape_rose_fin_max.png
- Figure2/2c-d/escapeTzero_rose_fin_max.fig
- Figure2/2c-d/escapeTzero_rose_fin_max.png
- Figure2/2c-d/script/
- Figure2/2c-d/script/plot_newRose_FULL.m
- Figure2/ReadMe_escape_data.txt
- Figure2/ReadMe_Figure2.txt
- Figure2/scripts for escape from pattern data extraction/
- Figure2/scripts for escape from pattern data extraction/escape.m
- Figure2/scripts for escape from pattern data extraction/findpattern.m
- Figure2/scripts for escape from pattern data extraction/quantify.m
- Figure2/scripts for escape from pattern data extraction/quantifySC_yx.m
- Figure2/scripts for escape from pattern data extraction/quantif_FINAL.m
- Figure2/scripts for escape from pattern data extraction/TRACKNUC/
- Figure2/scripts for escape from pattern data extraction/TRACKNUC/cell.tif
- Figure2/scripts for escape from pattern data extraction/TRACKNUC/tracknuc.m
- Figure2/scripts for escape from pattern data extraction/TRACKNUC/tracknucSingleClick.m
- Figure2/scripts for escape from pattern data extraction/TRACKNUC/tracknucSingleClick2.m
