# Supplementary material for: Persistent cell migration emerges from a coupling between protrusion dynamics and polarized trafficking
Source: eLife. 2022 Mar 18;11:e69229. doi: 10.7554/eLife.69229 (PMC8963884; doi:10.7554/eLife.69229)
Supplement: Figure 2—source data 1. [file elife-69229-fig2-data1.zip › Figure2/ReadMe_escape_data.txt]

To extract the angle data between the Nucleus-Golgi axis and the direction of movement:

1) Get the centroid of the nucleus by manual tracking from the DIC movies ("tracknuc.m" - positioning two axes to point the extremes, "tracknucSingleClick.m" - positioning a blue dot in the center or "tracknucSingleClick2.m" - clicking in the center (find these scripts in the "TRACKNUC" folder).

2) Find the position of the pattern with "findpattern.m" script using a round cell from each experiment as the 

3) Get the centroid of the cell and the Golgi by running "escape.m" script and loading the "cell" movies.

SAVE "*nucSC.mat", "BWpattern*.mat" and "cell*.mat" files for FURTHER ANALYSIS.

4) Combine all the data together with "quantif_FINAL.m" script.
[click on the RED and CYAN lines at the point when they cross the black line]

SAVE "dataALL.mat" file for FURTHER ANALYSIS.


--

PLOTTING ESCAPE FROM PATTERN (Figure 2 - figure supplement 1)

- Load the "*nucSC.mat", "BWpattern*.mat" and "cell*.mat" files

- Run "quantifySC_yx.m" script (remember to change the "nf" parameter according to the number of frames for every specific movie).
