# Supplementary material for: Persistent cell migration emerges from a coupling between protrusion dynamics and polarized trafficking
Source: eLife. 2022 Mar 18;11:e69229. doi: 10.7554/eLife.69229 (PMC8963884; doi:10.7554/eLife.69229)
Supplement: Figure 2—source data 1. [file elife-69229-fig2-data1.zip › Figure2/ReadMe_Figure2.txt]

PLOTTING THE ANGLES at the moment of ESCAPE from the pattern (Figure 2C and 2D)

1) Load the extracted "dataALL.mat" file.
(See "ReadMe_escape_data.txt" file for the detailed process of how to extract the data from the movies.)

2) Run "plot_newRose_FULL.m" script to get the graphs.

--

PLOTTING THE NUCLEUS ESCAPE and EVOLUTION OF AXES POSITION (Figure 2 - figure supplement 2)

Run the "plotNormAnglesFig.m" script to get the graphs.
(Load the "dataALL.mat" file.)
