# Supplementary material for: Persistent cell migration emerges from a coupling between protrusion dynamics and polarized trafficking
Source: eLife. 2022 Mar 18;11:e69229. doi: 10.7554/eLife.69229 (PMC8963884; doi:10.7554/eLife.69229)
Supplement: Figure 2—source data 1. [file elife-69229-fig2-data1.zip › Figure2/scripts for escape from pattern data extraction/findpattern.m]

%% get the posisiton of the pattern
im = imread('DIC8_c23_s7276.tif',1);
imshow(im,[])
ellipseHandle = imellipse(gca, [ 300 325 100 100 ] );
ellipseHandle.setFixedAspectRatioMode( '1' );
position = wait(ellipseHandle);
BW = createMask(ellipseHandle);
save('BWpattern_c23_s7276.mat','BW')
