# Supplementary material for: Persistent cell migration emerges from a coupling between protrusion dynamics and polarized trafficking
Source: eLife. 2022 Mar 18;11:e69229. doi: 10.7554/eLife.69229 (PMC8963884; doi:10.7554/eLife.69229)
Supplement: Figure 3—source data 1. [file elife-69229-fig3-data1.zip]

Archive with 171 entries (151 files):
- Figure3/
- Figure3 Supp/
- Figure3 Supp/control/
- Figure3 Supp/control/c012_pos2_morpho_map_noshift_Xaxis.fig
- Figure3 Supp/control/c012_pos2_morpho_map_noshift_Xaxis_noLabel_25.png
- Figure3 Supp/control/c012_pos6_morpho_map_noshift_Xaxis.fig
- Figure3 Supp/control/c012_pos6_morpho_map_noshift_Xaxis_noLabel_25.png
- Figure3 Supp/control/c013_pos3_morpho_map_noshift_Xaxis.fig
- Figure3 Supp/control/c013_pos3_morpho_map_noshift_Xaxis_noLabel_25.png
- Figure3 Supp/control/c013_pos6_morpho_map_noshift_Xaxis.fig
- Figure3 Supp/control/c013_pos6_morpho_map_noshift_Xaxis_noLabel_25.png
- Figure3 Supp/control/c013_pos8_morpho_map_noshift_Xaxis.fig
- Figure3 Supp/control/c013_pos8_morpho_map_noshift_Xaxis_noLabel_25.png
- Figure3 Supp/control/c014_pos12_morpho_map_noshift_Xaxis.fig
- Figure3 Supp/control/c014_pos12_morpho_map_noshift_Xaxis_noLabel_25.png
- Figure3 Supp/control/c014_pos13_morpho_map_noshift_Xaxis.fig
- Figure3 Supp/control/c014_pos13_morpho_map_noshift_Xaxis_noLabel_25.png
- Figure3 Supp/control/c014_pos14_morpho_map_noshift_Xaxis.fig
- Figure3 Supp/control/c014_pos14_morpho_map_noshift_Xaxis_noLabel_25.png
- Figure3 Supp/control/c014_pos1_morpho_map_noshift_Xaxis.fig
- Figure3 Supp/control/c014_pos1_morpho_map_noshift_Xaxis_noLabel_25.png
- Figure3 Supp/control/c014_pos2_morpho_map_noshift_Xaxis.fig
- Figure3 Supp/control/c014_pos2_morpho_map_noshift_Xaxis_noLabel_25.png
- Figure3 Supp/control/c014_pos6_morpho_map_noshift_Xaxis.fig
- Figure3 Supp/control/c014_pos6_morpho_map_noshift_Xaxis_noLabel_25.png
- Figure3 Supp/control/c014_pos7_morpho_map_noshift_Xaxis.fig
- Figure3 Supp/control/c014_pos7_morpho_map_noshift_Xaxis_noLabel_25.png
- Figure3 Supp/control/c015_pos5_morpho_map_noshift_Xaxis.fig
- Figure3 Supp/control/c015_pos5_morpho_map_noshift_Xaxis_noLabel_25.png
- Figure3 Supp/control/c015_pos6_morpho_map_noshift_Xaxis.fig
- Figure3 Supp/control/c015_pos6_morpho_map_noshift_Xaxis_noLabel_25.png
- Figure3 Supp/control/c015_pos7_morpho_map_noshift_Xaxis.fig
- Figure3 Supp/control/c015_pos7_morpho_map_noshift_Xaxis_noLabel_25.png
- Figure3 Supp/control/c015_pos8_morpho_map_noshift_Xaxis.fig
- Figure3 Supp/control/c015_pos8_morpho_map_noshift_Xaxis_noLabel_25.png
- Figure3 Supp/control/c015_pos9_morpho_map_noshift_Xaxis.fig
- Figure3 Supp/control/c015_pos9_morpho_map_noshift_Xaxis_noLabel_25.png
- Figure3 Supp/Nocodazole/
- Figure3 Supp/Nocodazole/c0020_pos11__RawMorpho.fig
- Figure3 Supp/Nocodazole/c0020_pos11__RawMorpho_noLabel_25.png
- Figure3 Supp/Nocodazole/c0020_pos12__RawMorpho.fig
- Figure3 Supp/Nocodazole/c0020_pos12__RawMorpho_noLabel_25.png
- Figure3 Supp/Nocodazole/c0020_pos13__RawMorpho.fig
- Figure3 Supp/Nocodazole/c0020_pos13__RawMorpho_noLabel_25.png
- Figure3 Supp/Nocodazole/c0020_pos14__RawMorpho.fig
- Figure3 Supp/Nocodazole/c0020_pos14__RawMorpho_noLabel_25.png
- Figure3 Supp/Nocodazole/c0020_pos18__RawMorpho.fig
- Figure3 Supp/Nocodazole/c0020_pos18__RawMorpho_noLabel_25.png
- Figure3 Supp/Nocodazole/c0020_pos1__RawMorpho.fig
- Figure3 Supp/Nocodazole/c0020_pos1__RawMorpho_noLabel_25.png
- Figure3 Supp/Nocodazole/c0020_pos2__RawMorpho.fig
- Figure3 Supp/Nocodazole/c0020_pos2__RawMorpho_noLabel_25.png
- Figure3 Supp/Nocodazole/c0020_pos3__RawMorpho.fig
- Figure3 Supp/Nocodazole/c0020_pos3__RawMorpho_noLabel_25.png
- Figure3 Supp/Nocodazole/c0020_pos4__RawMorpho.fig
- Figure3 Supp/Nocodazole/c0020_pos4__RawMorpho_noLabel_25.png
- Figure3 Supp/Nocodazole/c0020_pos5__RawMorpho.fig
- Figure3 Supp/Nocodazole/c0020_pos5__RawMorpho_noLabel_25.png
- Figure3 Supp/Nocodazole/c0020_pos6__RawMorpho.fig
- Figure3 Supp/Nocodazole/c0020_pos6__RawMorpho_noLabel_25.png
- Figure3 Supp/Nocodazole/c0020_pos7__RawMorpho.fig
- Figure3 Supp/Nocodazole/c0020_pos7__RawMorpho_noLabel_25.png
- Figure3 Supp/Nocodazole/c0020_pos8__RawMorpho.fig
- Figure3 Supp/Nocodazole/c0020_pos8__RawMorpho_noLabel_25.png
- Figure3 Supp/Nocodazole/c0020_pos9__RawMorpho.fig
- Figure3 Supp/Nocodazole/c0020_pos9__RawMorpho_noLabel_25.png
- Figure3 Supp/ReadMe.txt
- Figure3/3c/
- Figure3/3c/freelyControl.mat
- Figure3/3c/freelyNocodazole.mat
- Figure3/3c/protrusion_speed_BOK_18_Ctrl_NZ_noLabel.fig
- Figure3/3c/protrusion_speed_BOK_18_Ctrl_NZ_noLabel.png
- Figure3/3c/ReadMe.txt
- Figure3/3c/script/
- Figure3/3c/script/beeswarm.m
- Figure3/3c/script/mean_protrusions.m
- Figure3/3c/script/sigstar.m
- Figure3/3d/
- Figure3/3d/averaged_speed_BOK_81fr_18_Ctrl_NZ_WMW.fig
- Figure3/3d/averaged_speed_BOK_81fr_18_Ctrl_NZ_WMW.png
- Figure3/3d/freelyTrajectoryControl.mat
- Figure3/3d/freelyTrajectoryNocodazole.mat
- Figure3/3d/script/
- Figure3/3d/script/averagedSpeed.m
- Figure3/3d/script/beeswarm.m
- Figure3/3d/script/sigstar.m
- Figure3/3e/
- Figure3/3e/directionality_ratio_BOK_18_Ctrl_NZ_WMW.fig
- Figure3/3e/directionality_ratio_BOK_18_Ctrl_NZ_WMW.png
- Figure3/3e/freelyTrajectoryControl.mat
- Figure3/3e/freelyTrajectoryNocodazole.mat
- Figure3/3e/ReadMe.txt
- Figure3/3e/script/
- Figure3/3e/script/beeswarm.m
- Figure3/3e/script/directionalityRatio.m
- Figure3/3e/script/sigstar.m
- Figure3/3f/
- Figure3/3f/freelyTrajectoryControl.mat
- Figure3/3f/FREELY_trajectories_81fr_um_22.fig
- Figure3/3f/FREELY_trajectories_81fr_um_22.png
- Figure3/3f/script/
- Figure3/3f/script/plot_axis.m
- Figure3/3f/script/trajectorySameOrigin_limitedNumberOfFrames.m
- Figure3/3f/Trajectories cell center FREELY/
- Figure3/3f/Trajectories cell center FREELY/c012_pos2__coord_centroid_cell.mat
- Figure3/3f/Trajectories cell center FREELY/c012_pos6__coord_centroid_cell.mat
- Figure3/3f/Trajectories cell center FREELY/c013_pos3__coord_centroid_cell.mat
- Figure3/3f/Trajectories cell center FREELY/c013_pos6__coord_centroid_cell.mat
- Figure3/3f/Trajectories cell center FREELY/c013_pos8__coord_centroid_cell.mat
- Figure3/3f/Trajectories cell center FREELY/c014_pos12__coord_centroid_cell.mat
- Figure3/3f/Trajectories cell center FREELY/c014_pos13__coord_centroid_cell.mat
- Figure3/3f/Trajectories cell center FREELY/c014_pos14__coord_centroid_cell.mat
- Figure3/3f/Trajectories cell center FREELY/c014_pos1__coord_centroid_cell.mat
- Figure3/3f/Trajectories cell center FREELY/c014_pos2__coord_centroid_cell.mat
- Figure3/3f/Trajectories cell center FREELY/c014_pos6__coord_centroid_cell.mat
- Figure3/3f/Trajectories cell center FREELY/c014_pos7__coord_centroid_cell.mat
- Figure3/3f/Trajectories cell center FREELY/c015_pos5__coord_centroid_cell.mat
- Figure3/3f/Trajectories cell center FREELY/c015_pos6__coord_centroid_cell.mat
- Figure3/3f/Trajectories cell center FREELY/c015_pos7__coord_centroid_cell.mat
- Figure3/3f/Trajectories cell center FREELY/c015_pos8__coord_centroid_cell.mat
- Figure3/3f/Trajectories cell center FREELY/c015_pos9__coord_centroid_cell.mat
- Figure3/3f/Trajectories cell center FREELY/desktop.ini
- Figure3/3g/
- Figure3/3g/freelyTrajectoryNocodazole.mat
- Figure3/3g/FREELY_Nocodazole_trajectories_81fr_um_22.fig
- Figure3/3g/FREELY_Nocodazole_trajectories_81fr_um_22.png
- Figure3/3g/FREELY_Nocodazole_trajectories_81fr_um_22_ZOOM.fig
- Figure3/3g/FREELY_Nocodazole_trajectories_81fr_um_22_ZOOM.png
- Figure3/3g/script/
- Figure3/3g/script/plot_axis.m
- Figure3/3g/script/trajectorySameOrigin_limitedNumberOfFrames.m
- Figure3/3g/Trajectories cell center Nocodazole/
- Figure3/3g/Trajectories cell center Nocodazole/c0020_pos11__coord_centroid_cell.mat
- Figure3/3g/Trajectories cell center Nocodazole/c0020_pos12__coord_centroid_cell.mat
- Figure3/3g/Trajectories cell center Nocodazole/c0020_pos13__coord_centroid_cell.mat
- Figure3/3g/Trajectories cell center Nocodazole/c0020_pos14__coord_centroid_cell.mat
- Figure3/3g/Trajectories cell center Nocodazole/c0020_pos18__coord_centroid_cell.mat
- Figure3/3g/Trajectories cell center Nocodazole/c0020_pos1__coord_centroid_cell.mat
- Figure3/3g/Trajectories cell center Nocodazole/c0020_pos2__coord_centroid_cell.mat
- Figure3/3g/Trajectories cell center Nocodazole/c0020_pos3__coord_centroid_cell.mat
- Figure3/3g/Trajectories cell center Nocodazole/c0020_pos4__coord_centroid_cell.mat
- Figure3/3g/Trajectories cell center Nocodazole/c0020_pos5__coord_centroid_cell.mat
- Figure3/3g/Trajectories cell center Nocodazole/c0020_pos6__coord_centroid_cell.mat
- Figure3/3g/Trajectories cell center Nocodazole/c0020_pos7__coord_centroid_cell.mat
- Figure3/3g/Trajectories cell center Nocodazole/c0020_pos8__coord_centroid_cell.mat
- Figure3/3g/Trajectories cell center Nocodazole/c0020_pos9__coord_centroid_cell.mat
- Figure3/3g/Trajectories cell center Nocodazole/desktop.ini
- Figure3/3h-i/
- Figure3/3h-i/autocorrelation_BOK_11_Ctrl_NZ.fig
- Figure3/3h-i/autocorrelation_BOK_11_Ctrl_NZ.png
- Figure3/3h-i/freelyTrajectoryControl.mat
- Figure3/3h-i/freelyTrajectoryNocodazole.mat
- Figure3/3h-i/persistence_time_BOK_18_Ctrl_NZ.fig
- Figure3/3h-i/persistence_time_BOK_18_Ctrl_NZ.png
- Figure3/3h-i/ReadMe.txt
- Figure3/3h-i/script/
- Figure3/3h-i/script/autocorrel.m
- Figure3/3h-i/script/beeswarm.m
- Figure3/3h-i/script/sigstar.m
- Figure3/ReadMe_Figure3.txt
- Figure3/ReadMe_morphodynamic_data.txt
- Figure3/ReadMe_trajectories_data.txt
- Figure3/scripts for morphodynamic map data extraction/
- Figure3/scripts for morphodynamic map data extraction/colorScalebarChange.m
- Figure3/scripts for morphodynamic map data extraction/computeMorphoMaps_colorlimits.m
- Figure3/scripts for morphodynamic map data extraction/computeMorphoMaps_colorlimits_onlyCell.m
- Figure3/scripts for morphodynamic map data extraction/concatenateMorpho.m
- Figure3/scripts for trajectory data extraction/
- Figure3/scripts for trajectory data extraction/concatenate_trajectories.m
- Figure3/scripts for trajectory data extraction/I_segment_cell.m
- Figure3/scripts for trajectory data extraction/V_saveCellTrajectory_new.m
