# Supplementary material for: Persistent cell migration emerges from a coupling between protrusion dynamics and polarized trafficking
Source: eLife. 2022 Mar 18;11:e69229. doi: 10.7554/eLife.69229 (PMC8963884; doi:10.7554/eLife.69229)
Supplement: Figure 3—source data 1. [file elife-69229-fig3-data1.zip › Figure3 Supp/ReadMe.txt]

Each vertical column represents a timepoint (resolution - 5 min).
Each horizontal line represents a point in the contour of the cell (100 points in total).
Color scale represents the speed of protrusion or retraction (red - 65 um/h; green - 0 um/h; blue -65 um/h).
