# Supplementary material for: Persistent cell migration emerges from a coupling between protrusion dynamics and polarized trafficking
Source: eLife. 2022 Mar 18;11:e69229. doi: 10.7554/eLife.69229 (PMC8963884; doi:10.7554/eLife.69229)
Supplement: Figure 3—source data 1. [file elife-69229-fig3-data1.zip › Figure3/3c/script/mean_protrusions.m]

%%%%%%%%%%%%%%%%%%%%%%%%%%%%%%

% RUN this script IN SECTIONS

%%%%%%%%%%%%%%%%%%%%%%%%%%%%%%
clear all
%%
load('freelyControl.mat');
load('freelyNocodazole.mat');
 %% control
 for i=1:17
     M = freelyControl{i};
     ind = find(M>0);
     C(i)=mean(M(ind));
 end

 % Noco
 for i=1:14
     M = freelyNocodazole{i};
     ind = find(M>0);
     N(i)=mean(M(ind));
 end
 %% plot
 % prepare data
 x = [repmat(1,17,1);repmat(2,14,1)];
 % units
 f = 0.2167/(5/60);
 y = [(f*C)';(f*N)'];
 % make figure
figure
% set layout
x0=100;
y0=100;
width=250;
height=350;
set(gcf,'units','points','position',[x0,y0,width,height])
% swarmplot
cmap = [0.8164 0.4375 0.0820; 0 0 0];
 % control [21 140 209] = [0.0820 0.5469 0.8164]
 % nocodazole [0 0 0]
 
 beeswarm(x,y,'dot_size',2,'overlay_style','sd','colormap',cmap);
 
 % x and y labels
 xticks([1,2])
 xticklabels({'',''})

%  ylabel('Average protrusion speed �m/hr')
 % a nice box around
 box on
 
 % significance 1: calculation
% [h,p1] = ttest2(C,N);
[p1,h] = ranksum(C,N);

 % significance 2: plot on top
 yt = get(gca, 'YTick');
axis([xlim    0  ceil(max(yt)*1.2)])
xt = get(gca, 'XTick');
sigstar({[1,2]},[nan])

set(gca,'FontSize',18,'fontweight','bold')
set(gcf,'color','w');
