# Supplementary material for: Persistent cell migration emerges from a coupling between protrusion dynamics and polarized trafficking
Source: eLife. 2022 Mar 18;11:e69229. doi: 10.7554/eLife.69229 (PMC8963884; doi:10.7554/eLife.69229)
Supplement: Figure 3—source data 1. [file elife-69229-fig3-data1.zip › Figure3/3e/ReadMe.txt]

Calculated over 81 fr. (1 frame = 5 min) -> 7h
