# Supplementary material for: Persistent cell migration emerges from a coupling between protrusion dynamics and polarized trafficking
Source: eLife. 2022 Mar 18;11:e69229. doi: 10.7554/eLife.69229 (PMC8963884; doi:10.7554/eLife.69229)
Supplement: Figure 3—source data 1. [file elife-69229-fig3-data1.zip › Figure3/3e/script/directionalityRatio.m]

%%%%%%%%%%%%%%%%%%%%%%%%%%%%%%%%%%%%%%%%%%%%%%

% RUN this script IN SECTIONS

%%%%%%%%%%%%%%%%%%%%%%%%%%%%%%%%%%%%%%%%%%%%%%
clear all
%%
 load('freelyTrajectoryControl.mat');
 load('freelyTrajectoryNocodazole.mat');
nf = 81;
 %% control
 dirRatio_ctrl = [];
 for i=1:17
    coord_cell = freelyTrajectoryControl{i};
    
    % calculate shortest distance and trajectory length
    dist_first_end = sqrt( (coord_cell(1,nf) - coord_cell(1,1) )* (coord_cell(1,nf) - coord_cell(1,1) ) + (coord_cell(2,nf) - coord_cell(2,1) )* (coord_cell(2,nf) - coord_cell(2,1) ) );
%     dist_first_end = sqrt( (coord_cell(1,end) - coord_cell(1,1) )* (coord_cell(1,end) - coord_cell(1,1) ) + (coord_cell(2,end) - coord_cell(2,1) )* (coord_cell(2,end) - coord_cell(2,1) ) );
 
    dist_pt_by_pt = 0;
    for j=2:nf
%     for j=2:size(coord_cell,2)
        dist_pt_by_pt = dist_pt_by_pt + sqrt( (coord_cell(1,j) - coord_cell(1,j-1) )* (coord_cell(1,j) - coord_cell(1,j-1) ) ...
        + (coord_cell(2,j) - coord_cell(2,j-1) )* (coord_cell(2,j) - coord_cell(2,j-1) ) );
    end
    
    % calculate directionality ratio
    dirRatio = dist_first_end / dist_pt_by_pt;
    
    % concatenate directionality ratios
    dirRatio_ctrl = [dirRatio_ctrl, dirRatio];    
 end
 
 %% nocodazole
 dirRatio_nocodazole = [];
 for i=1:14
     if (i==8)
        n_f = 71;
     elseif (i==10)
        n_f = 59;
     else
        n_f = nf;
     end
    coord_cell = freelyTrajectoryNocodazole{i};
    
    % calculate shortest distance and trajectory length
    dist_first_end = sqrt( (coord_cell(1,n_f) - coord_cell(1,1) )* (coord_cell(1,n_f) - coord_cell(1,1) ) + (coord_cell(2,n_f) - coord_cell(2,1) )* (coord_cell(2,n_f) - coord_cell(2,1) ) );
%     dist_first_end = sqrt( (coord_cell(1,end) - coord_cell(1,1) )* (coord_cell(1,end) - coord_cell(1,1) ) + (coord_cell(2,end) - coord_cell(2,1) )* (coord_cell(2,end) - coord_cell(2,1) ) );
 
    dist_pt_by_pt = 0;
    for j=2:n_f
%     for j=2:size(coord_cell,2)
        dist_pt_by_pt = dist_pt_by_pt + sqrt( (coord_cell(1,j) - coord_cell(1,j-1) )* (coord_cell(1,j) - coord_cell(1,j-1) ) ...
        + (coord_cell(2,j) - coord_cell(2,j-1) )* (coord_cell(2,j) - coord_cell(2,j-1) ) );
    end
    
    % calculate directionality ratio
    dirRatio = dist_first_end / dist_pt_by_pt;
    
    % concatenate directionality ratios
    dirRatio_nocodazole = [dirRatio_nocodazole, dirRatio];    
 end
 
 %% plot
 % prepare data
 x = [repmat(1,17,1);repmat(2,14,1)];
 % units
 y = [dirRatio_ctrl';dirRatio_nocodazole'];
 % make figure
figure
% set layout
x0=100;
y0=100;
width=250;
height=350;
set(gcf,'units','points','position',[x0,y0,width,height])
% swarmplot
cmap = [0.8164 0.4375 0.0820; 0 0 0];
 beeswarm(x,y,'dot_size',2,'overlay_style','sd','colormap',cmap);
 % x and y labels
 xticks([1,2])
 xticklabels({'',''})
 yticks([0 0.2 0.4 0.6 0.8 1.0])
 yticklabels({'0','0.2','0.4','0.6','0.8','1.0'})
%  xticklabels({'Control','Nocodazole'})
%  xtickangle(45)
%  ylabel('Directionality ratio')
 % a nice box around
 box on
 % significance 1: calculation - for Student's t-test
% [h,p1] = ttest2(dirRatio_ctrl,dirRatio_nocodazole);

 % significance 1: calculation - for Wilcoxon-Mann-Whitney test
[p1,h] = ranksum(dirRatio_ctrl,dirRatio_nocodazole);

 % significance 2: plot on top
yt = get(gca, 'YTick');
axis([xlim    0  ceil(max(yt)*1.2)]);
ylim([0 1.2]);
xt = get(gca, 'XTick');
sigstar({[1,2]},[p1])
% hold on
% plot(xt([1 3]), [1 1]*max(yt)*1.1, '-k',  mean(xt([1 3]))-0.1, max(yt)*1.15, '*k')
% plot(mean(xt([1 3]))+0.1, max(yt)*1.15, '*k')
% hold off
set(gca,'FontSize',18,'fontweight','bold')
set(gcf,'color','w');
% saveas(gcf,'directionalityRatio.pdf')
