# Supplementary material for: Persistent cell migration emerges from a coupling between protrusion dynamics and polarized trafficking
Source: eLife. 2022 Mar 18;11:e69229. doi: 10.7554/eLife.69229 (PMC8963884; doi:10.7554/eLife.69229)
Supplement: Figure 3—source data 1. [file elife-69229-fig3-data1.zip › Figure3/3h-i/ReadMe.txt]

Persistence time of one cell (from n=17), whose persistence time was calculated to be 14 hrs was excluded from the persistence time graph as an outlier, as it's persistence time was far exceeding the time of the experiment.
