# Supplementary material for: Persistent cell migration emerges from a coupling between protrusion dynamics and polarized trafficking
Source: eLife. 2022 Mar 18;11:e69229. doi: 10.7554/eLife.69229 (PMC8963884; doi:10.7554/eLife.69229)
Supplement: Figure 3—source data 1. [file elife-69229-fig3-data1.zip › Figure3/3h-i/script/autocorrel.m]

%%%%%%%%%%%%%%%%%%%%%%%%%%%%%%%%%%%%%%%%%%%%%%

% RUN this script IN SECTIONS

%%%%%%%%%%%%%%%%%%%%%%%%%%%%%%%%%%%%%%%%%%%%%%
%%
clear all
% Control Nocodazole
for k=1:2
    switch k
        case 1
            load('freelyTrajectoryControl.mat');
            Nrep = 17;
            for nr=1:Nrep
                cell(nr,k).traj = freelyTrajectoryControl{nr}';
                cell(nr,k).V =  diff(cell(nr,k).traj,1,1);
            end

        case 2
             load('freelyTrajectoryNocodazole.mat');
            Nrep = 14;
            for nr=1:Nrep
                cell(nr,k).traj = freelyTrajectoryNocodazole{nr}';
                cell(nr,k).V =  diff(cell(nr,k).traj,1,1);
            end
    end

    for nr=1:Nrep
        tt = length(cell(nr,k).traj)-1;
        cell(nr,k).lt=tt;
        for i=1:tt
            for n=i+1:tt
                a = cell(nr,k).V(i,:);
                b = cell(nr,k).V(n,:);
                coor(i,n) = dot(a,b)/(norm(a)*norm(b));
            end
        end
        coor = coor+eye(size(coor));
        for n=1:tt
            cell(nr,k).autocoor(n)=mean(diag(coor,n-1));
        end
         % fit
         f = fit([1:30]',cell(nr,k).autocoor(2:31)','exp1','startpoint',[1 -1/10]);
             if cell(nr,k).autocoor(2)<0.2&-1/f.b>5
                     cell(nr,k).p = 0;
             else
                 cell(nr,k).p = -1/f.b;
             end

    end
    %
    % compute the mean correlation
    % find the max lag
    lmax = [];
    for nr=1:Nrep
        lmax(nr) = length(cell(nr,k).autocoor);
    end
    lagm = min(lmax);
    meancoor = [];
    varcoor = [];
    for n=1:lagm
        ltc = 0;
        for nr=1:Nrep
            lc(nr) = cell(nr,k).autocoor(n).*cell(nr,k).lt;
            va(nr) =  cell(nr,k).autocoor(n);
            ltc = ltc+cell(nr,k).lt;
        end
        meancoor(n) = sum(lc)./ltc;
       varcoor(n) = std(va)./sqrt(Nrep);
    end
    meancoor(1) = 1;
    % fits
    f = fit([1:lagm-1]',meancoor(2:end)','exp1','startpoint',[1 -1/10]);
    1/f.b
    figure(1)
    set(gca,'FontSize',18,'fontweight','bold')
    set(gcf,'color','w');
    x0=100;
    y0=100;
    width=400;
    height=200;
    yticks([-0.2,0,0.2,0.4,0.6,0.8,1.0])
    yticklabels({'','0','0.2','0.4','0.6','0.8','1.0'})
    set(gcf,'units','points','position',[x0,y0,width,height])
    xlim([0 5/60.*lagm])
    ylim([-0.2 1])
%      ylabel('autocorrelation of direction')
%       xlabel('Time (hrs)')
    hold on
    box on
    xx=0:lagm-1;
    switch k
        case 1
            errorbar(5/60.*xx(2:end),meancoor(2:end),varcoor(2:end),'color', [0.9100 0.4100 0.1700],'Linewidth',0.5)
            plot(5/60.*xx,(meancoor),'color',[0.9100 0.4100 0.1700],'Linewidth',2)

        case 2
            errorbar(5/60.*xx(2:end),meancoor(2:end),varcoor(2:end),'k','Linewidth',0.5)
            plot(5/60.*xx,(meancoor),'k','Linewidth',2)

    end
end

%% swarm plot
% prepare data
C=[];
for nr=1:17
    if cell(nr,1).p>80
        ;
    else
    C = [C, cell(nr,1).p];
    end
end

N=[];
for nr=1:14
    N = [N, cell(nr,2).p];
end

 x = [repmat(1,16,1);repmat(2,14,1)];
 y = 5/60*[C';N'];
 % make figure
figure(3)
% set layout
x0=100;
y0=100;
width=200*0.8;
height=350*0.8;
set(gcf,'units','points','position',[x0,y0,width,height])
% swarmplot
cmap = [0.8164 0.4375 0.0820; 0 0 0];
beeswarm(x,y,'dot_size',1,'overlay_style','sd','colormap',cmap);

 % x and y labels
 xticks([1,2])
 xticklabels({'',''})
 yticks([0,1,2,3,4,5,6])
 yticklabels({'0','1','2','3','4','5','6'})

 % a nice box around
 box on

 % significance 1: calculation Student t-test OR Wilcoxon-Mann-Whitney test
% [h,p1] = ttest2(C,N);  %for Student t-test
[p1,h] = ranksum(C,N); %for Wilcoxon-Mann-Whitney test

 % significance 2: plot on top
yt = get(gca, 'YTick');
axis([xlim    0  ceil(max(yt)*1.1)]);
xt = get(gca, 'XTick');
sigstar({[1,2]},[p1])
set(gca,'FontSize',18,'fontweight','bold')
set(gcf,'color','w');
% saveas(gcf,'correlation.pdf')
