# Supplementary material for: Persistent cell migration emerges from a coupling between protrusion dynamics and polarized trafficking
Source: eLife. 2022 Mar 18;11:e69229. doi: 10.7554/eLife.69229 (PMC8963884; doi:10.7554/eLife.69229)
Supplement: Figure 3—source data 1. [file elife-69229-fig3-data1.zip › Figure3/ReadMe_Figure3.txt]

PROTRUSION SPEED (Figure 3C)

Run the "mean_protrusions.m" script to get the protrusion speed graph (load concatenated "*Morpho.mat" file data -> "freelyControl.mat" and "freelyNocodazole.mat").

(see the file "ReadMe_morphodynamic_data.txt" for "*Morpho.mat" data extraction)

AVERAGE SPEED (Figure 3D)

Run the "averagedSpeed.m" script to get the average speed graph (load concatenated "*coord_centroid_cell.mat" file data -> "freelyTrajectoryControl.mat" and "freelyTrajectoryNocodazole.mat").

DIRECTIONALITY RATIO (Figure 3E)

Run the "directionalityRatio.m" script to get the directionality ratio graph (load concatenated "*coord_centroid_cell.mat" file data -> "freelyTrajectoryControl.mat" and "freelyTrajectoryNocodazole.mat").

PLOTTING TRAJECTORIES (Figure 3F and 3G)

Run the "trajectorySameOrigin_limitedNumberOfFrames.m" scripts and choose the folder with "*coord_centroid_cell.mat" data files.

AUTOCORRELATION and PERSISTENCE TIME (Figure 3H and 3I)

Run the "autocorrel.m" script to get the autocorrelation and persistence time grapha (load concatenated "*coord_centroid_cell.mat" file data -> "freelyTrajectoryControl.mat" and "freelyTrajectoryNocodazole.mat").
