# Supplementary material for: Persistent cell migration emerges from a coupling between protrusion dynamics and polarized trafficking
Source: eLife. 2022 Mar 18;11:e69229. doi: 10.7554/eLife.69229 (PMC8963884; doi:10.7554/eLife.69229)
Supplement: Figure 3—source data 1. [file elife-69229-fig3-data1.zip › Figure3/ReadMe_trajectories_data.txt]

To extract the trajectories data from the movies:

1) Get centroid positions of the cell:
	
	- Segment cell shape and get the centroid of the cell by running "I_segment_cell.m" script and loading a "*_561.tif" movie file or a "*_642.tif" movie (depending on which one has the cell membrane labelled) of a selected cell (analyzed cell by cell, by adjusting the fluorescent threshold with the help of the GUI).

2) Correct the extracted centroids according to the movement of the microscope stage ("*_Positions.mat" file needed) and, like this get the information of the trajectory of the cell:

	- Correct the "*_res_cell.mat" file with "V_saveCellTrajectory_new.m" script.

SAVE the "*_coord_centroid_cell.mat" file for FURTHER ANALYSIS.
