# Supplementary material for: Persistent cell migration emerges from a coupling between protrusion dynamics and polarized trafficking
Source: eLife. 2022 Mar 18;11:e69229. doi: 10.7554/eLife.69229 (PMC8963884; doi:10.7554/eLife.69229)
Supplement: Figure 3—source data 1. [file elife-69229-fig3-data1.zip › Figure3/scripts for trajectory data extraction/concatenate_trajectories.m]

freelyTrajectoryControl={};

% find the folder (get the folder with "*_coord_centroid_cell.mat" files)
folder = uigetdir();

% get names of all mat files
matFileList = dir(fullfile(folder, '*.mat'));


% open files one by one and add the needed parameter to new cell structure
for i = 1:length(matFileList);
    cellTrajectory = load(fullfile(folder, matFileList(i).name));
    freelyTrajectoryControl(i) = {cellTrajectory.coord_cell};
end

save('freelyTrajectoryControl.mat','freelyTrajectoryControl');
% save('matFileList.mat','matFileList');
