# Supplementary material for: Persistent cell migration emerges from a coupling between protrusion dynamics and polarized trafficking
Source: eLife. 2022 Mar 18;11:e69229. doi: 10.7554/eLife.69229 (PMC8963884; doi:10.7554/eLife.69229)
Supplement: Figure 4—source data 1. [file elife-69229-fig4-data1.zip]

Archive with 117 entries (105 files):
- Figure4/
- Figure4 Supp/
- Figure4 Supp/Figure4 - figure supplement2/
- Figure4 Supp/Figure4 - figure supplement2/morphomap data/
- Figure4 Supp/Figure4 - figure supplement2/morphomap data/pos10.mat1.jpg
- Figure4 Supp/Figure4 - figure supplement2/morphomap data/pos10.mat2.jpg
- Figure4 Supp/Figure4 - figure supplement2/morphomap data/pos11.mat1.jpg
- Figure4 Supp/Figure4 - figure supplement2/morphomap data/pos11.mat2.jpg
- Figure4 Supp/Figure4 - figure supplement2/morphomap data/pos12.mat1.jpg
- Figure4 Supp/Figure4 - figure supplement2/morphomap data/pos12.mat2.jpg
- Figure4 Supp/Figure4 - figure supplement2/morphomap data/pos13.mat1.jpg
- Figure4 Supp/Figure4 - figure supplement2/morphomap data/pos13.mat2.jpg
- Figure4 Supp/Figure4 - figure supplement2/morphomap data/pos14.mat1.jpg
- Figure4 Supp/Figure4 - figure supplement2/morphomap data/pos14.mat2.jpg
- Figure4 Supp/Figure4 - figure supplement2/morphomap data/pos16.mat1.jpg
- Figure4 Supp/Figure4 - figure supplement2/morphomap data/pos16.mat2.jpg
- Figure4 Supp/Figure4 - figure supplement2/morphomap data/pos17.mat1.jpg
- Figure4 Supp/Figure4 - figure supplement2/morphomap data/pos17.mat2.jpg
- Figure4 Supp/Figure4 - figure supplement2/morphomap data/pos18.mat1.jpg
- Figure4 Supp/Figure4 - figure supplement2/morphomap data/pos18.mat2.jpg
- Figure4 Supp/Figure4 - figure supplement2/morphomap data/pos19.mat1.jpg
- Figure4 Supp/Figure4 - figure supplement2/morphomap data/pos19.mat2.jpg
- Figure4 Supp/Figure4 - figure supplement2/morphomap data/pos2.mat1.jpg
- Figure4 Supp/Figure4 - figure supplement2/morphomap data/pos2.mat2.jpg
- Figure4 Supp/Figure4 - figure supplement2/morphomap data/pos20.mat1.jpg
- Figure4 Supp/Figure4 - figure supplement2/morphomap data/pos20.mat2.jpg
- Figure4 Supp/Figure4 - figure supplement2/morphomap data/pos4.mat1.jpg
- Figure4 Supp/Figure4 - figure supplement2/morphomap data/pos4.mat2.jpg
- Figure4 Supp/Figure4 - figure supplement2/morphomap data/pos6.mat1.jpg
- Figure4 Supp/Figure4 - figure supplement2/morphomap data/pos6.mat2.jpg
- Figure4 Supp/Figure4 - figure supplement2/morphomap data/pos7.mat1.jpg
- Figure4 Supp/Figure4 - figure supplement2/morphomap data/pos7.mat2.jpg
- Figure4 Supp/Figure4 - figure supplement2/morphomap data/pos9.mat1.jpg
- Figure4 Supp/Figure4 - figure supplement2/morphomap data/pos9.mat2.jpg
- Figure4 Supp/Figure4 - figure supplement3/
- Figure4 Supp/Figure4 - figure supplement3/auto10x.png
- Figure4 Supp/Figure4 - figure supplement3/persistence10x.png
- Figure4 Supp/Figure4 - figure supplement3/script/
- Figure4 Supp/Figure4 - figure supplement3/script/autoco.mat
- Figure4 Supp/Figure4 - figure supplement3/script/autocorrel_new_plots.m
- Figure4 Supp/Figure4 - figure supplement3/Trajectory10x_RPE1_GFP_Rab6.mat
- Figure4 Supp/Figure4 - figure supplement3/Trajectory10x_RPE1_iRFP_Rab6.mat
- Figure4 Supp/Figure4 - figure supplement4/
- Figure4 Supp/Figure4 - figure supplement4/autocorr.png
- Figure4 Supp/Figure4 - figure supplement4/boxes.png
- Figure4 Supp/Figure4 - figure supplement4/freelyTrajectoryCytonote_dmso_60fr.mat
- Figure4 Supp/Figure4 - figure supplement4/freelyTrajectoryCytonote_free_60fr.mat
- Figure4 Supp/Figure4 - figure supplement4/freelyTrajectoryCytonote_gca_60fr.mat
- Figure4 Supp/Figure4 - figure supplement4/freelyTrajectoryCytonote_nz_60fr.mat
- Figure4 Supp/Figure4 - figure supplement4/freelyTrajectoryCytonote_taxol_01uM_60fr.mat
- Figure4 Supp/Figure4 - figure supplement4/ReadMe_DRUGS.txt
- Figure4 Supp/Figure4 - figure supplement4/script/
- Figure4 Supp/Figure4 - figure supplement4/script/autoco.mat
- Figure4 Supp/Figure4 - figure supplement4/script/autocorrel_new_plots.m
- Figure4 Supp/Figure4 - figure supplement4/swarm.png
- Figure4/4c-e/
- Figure4/4c-e/corrCoeff_ALL_18_inverse_noLabel.fig
- Figure4/4c-e/corrCoeff_ALL_18_inverse_noLabel.png
- Figure4/4c-e/FLOW data/
- Figure4/4c-e/FLOW data/pos10.mat
- Figure4/4c-e/FLOW data/pos10.mat1.jpg
- Figure4/4c-e/FLOW data/pos10.mat2.jpg
- Figure4/4c-e/FLOW data/pos11.mat
- Figure4/4c-e/FLOW data/pos11.mat1.jpg
- Figure4/4c-e/FLOW data/pos11.mat2.jpg
- Figure4/4c-e/FLOW data/pos12.mat
- Figure4/4c-e/FLOW data/pos12.mat1.jpg
- Figure4/4c-e/FLOW data/pos12.mat2.jpg
- Figure4/4c-e/FLOW data/pos13.mat
- Figure4/4c-e/FLOW data/pos13.mat1.jpg
- Figure4/4c-e/FLOW data/pos13.mat2.jpg
- Figure4/4c-e/FLOW data/pos14.mat
- Figure4/4c-e/FLOW data/pos14.mat1.jpg
- Figure4/4c-e/FLOW data/pos14.mat2.jpg
- Figure4/4c-e/FLOW data/pos16.mat
- Figure4/4c-e/FLOW data/pos16.mat1.jpg
- Figure4/4c-e/FLOW data/pos16.mat2.jpg
- Figure4/4c-e/FLOW data/pos17.mat
- Figure4/4c-e/FLOW data/pos17.mat1.jpg
- Figure4/4c-e/FLOW data/pos17.mat2.jpg
- Figure4/4c-e/FLOW data/pos18.mat
- Figure4/4c-e/FLOW data/pos18.mat1.jpg
- Figure4/4c-e/FLOW data/pos18.mat2.jpg
- Figure4/4c-e/FLOW data/pos19.mat
- Figure4/4c-e/FLOW data/pos19.mat1.jpg
- Figure4/4c-e/FLOW data/pos19.mat2.jpg
- Figure4/4c-e/FLOW data/pos2.mat
- Figure4/4c-e/FLOW data/pos2.mat1.jpg
- Figure4/4c-e/FLOW data/pos2.mat2.jpg
- Figure4/4c-e/FLOW data/pos20.mat
- Figure4/4c-e/FLOW data/pos20.mat1.jpg
- Figure4/4c-e/FLOW data/pos20.mat2.jpg
- Figure4/4c-e/FLOW data/pos4.mat
- Figure4/4c-e/FLOW data/pos4.mat1.jpg
- Figure4/4c-e/FLOW data/pos4.mat2.jpg
- Figure4/4c-e/FLOW data/pos6.mat
- Figure4/4c-e/FLOW data/pos6.mat1.jpg
- Figure4/4c-e/FLOW data/pos6.mat2.jpg
- Figure4/4c-e/FLOW data/pos7.mat
- Figure4/4c-e/FLOW data/pos7.mat1.jpg
- Figure4/4c-e/FLOW data/pos7.mat2.jpg
- Figure4/4c-e/FLOW data/pos9.mat
- Figure4/4c-e/FLOW data/pos9.mat1.jpg
- Figure4/4c-e/FLOW data/pos9.mat2.jpg
- Figure4/4c-e/lagSwarm_18_noLabel.fig
- Figure4/4c-e/lagSwarm_18_noLabel.png
- Figure4/4c-e/ReadMe.txt
- Figure4/4c-e/script/
- Figure4/4c-e/script/beeswarm.m
- Figure4/4c-e/script/summaryfig.m
- Figure4/ReadMe_Figure4.txt
- Figure4/ReadMe_flow_data.txt
- Figure4/scripts for flow data extraction/
- Figure4/scripts for flow data extraction/findnorm.m
- Figure4/scripts for flow data extraction/matrixCircularlyPermuteRows.m
- Figure4/scripts for flow data extraction/quant_secretion.m
- Figure4/scripts for flow data extraction/segment_cell.m
