# Supplementary material for: Persistent cell migration emerges from a coupling between protrusion dynamics and polarized trafficking
Source: eLife. 2022 Mar 18;11:e69229. doi: 10.7554/eLife.69229 (PMC8963884; doi:10.7554/eLife.69229)
Supplement: Figure 4—source data 1. [file elife-69229-fig4-data1.zip › Figure4 Supp/Figure4 - figure supplement4/ReadMe_DRUGS.txt]

Cytonote 6W experiments were conducted on:
2020-12-15
2020-12-21
2020-12-21

GCA experimental well got out of focus after 43 frames on 2020-12-15, and so was not used in the further analysis.

2020-12-15 - dmso, free, nz, taxol_0-1
2020-12-21 - dmso, free, gca, nz, taxol_0-1
2020-12-22 - dmso, free, gca, nz, taxol_0-1

10prc SERUM was used.


-------------------------------------------


In all conditions in 12-15, 12-16, 12-21 and 12-22 experiments ->
- first 12 frames taken away because of the drift

2020-12-15 gca condition ->
- first 12 frames taken away because of the drift
- next 43 frames analyzed (before the fault of reconstruction)

--------------------------------------------
60 frames taken for the analysis (13-72fr.)
- first 72fr. taken because of the GCA activity timing (6h)
- first 12fr. of those removed because of thermal drift

["Track displacement" - above 5]
["Duration of track" - above 50]
["Track start" - below 61]
