# Supplementary material for: Persistent cell migration emerges from a coupling between protrusion dynamics and polarized trafficking
Source: eLife. 2022 Mar 18;11:e69229. doi: 10.7554/eLife.69229 (PMC8963884; doi:10.7554/eLife.69229)
Supplement: Figure 4—source data 1. [file elife-69229-fig4-data1.zip › Figure4/4c-e/ReadMe.txt]

We removed cell 13 from the plot of Figure 4E, because of a nearly identical peak in both negative and positive time lags.
