# Supplementary material for: Persistent cell migration emerges from a coupling between protrusion dynamics and polarized trafficking
Source: eLife. 2022 Mar 18;11:e69229. doi: 10.7554/eLife.69229 (PMC8963884; doi:10.7554/eLife.69229)
Supplement: Figure 4—source data 1. [file elife-69229-fig4-data1.zip › Figure4/ReadMe_Figure4.txt]

- Position yourself in the directory with extracted data and run the "summaryfig.m" for a final figure.

(see the file "ReadMe_flow_data.txt" for the details of data extraction)
