# Supplementary material for: Persistent cell migration emerges from a coupling between protrusion dynamics and polarized trafficking
Source: eLife. 2022 Mar 18;11:e69229. doi: 10.7554/eLife.69229 (PMC8963884; doi:10.7554/eLife.69229)
Supplement: Figure 4—source data 1. [file elife-69229-fig4-data1.zip › Figure4/ReadMe_flow_data.txt]

To extract the trafficking flow data from movies:

1) Prepare the raw movie data by putting a mask on unnecessary details in the movies and saving the movie as "pos*.tif" file.

2) [add the scripts to the same folder as data files] Run the "quant_secretion.m" for each position "pos*.tif" file to get the secretion information and a morphomap of cell movement, which will be saved in a "pos*.mat" file with the needed information.

SAVE "pos*.mat" for FURTHER ANALYSIS.
