# Supplementary material for: Persistent cell migration emerges from a coupling between protrusion dynamics and polarized trafficking
Source: eLife. 2022 Mar 18;11:e69229. doi: 10.7554/eLife.69229 (PMC8963884; doi:10.7554/eLife.69229)
Supplement: Figure 4—source data 1. [file elife-69229-fig4-data1.zip › Figure4/scripts for flow data extraction/findnorm.m]

   function [a,b] = findnorm(pt)
        npt = length(pt);
        a = zeros(npt,1);
        b = zeros(npt,1);
        %u = zeros(npt,1);
        %v = zeros(npt,1);
        for i=2:npt-1
            x1 = pt(i-1,1);
            y1 = pt(i-1,2);
            x2 = pt(i+1,1);
            y2 = pt(i+1,2);
            if y1==y2
                a(i) = nan;
                b(i) = nan;
                %u(i) = 0;
                %v(i) = 1;
            else
                a(i) = -(x2-x1)/(y2-y1);
                b(i) = pt(i,2)-a(i)*pt(i,1);
                %ux = 1;
                %uy = a(i);
                %norm = sqrt(1+uy^2);
                %u(i) = ux/norm;
                %v(i) = uy/norm;
            end
        end
        
        x1 = pt(end,1);
        y1 = pt(end,2);
        x2 = pt(2,1);
        y2 = pt(2,2);
        if y1==y2
            a(1) = nan;
            b(1) = nan;
            %u(1) = 0;
            %v(1) = 1;
        else
            a(1) = -(x2-x1)/(y2-y1);
            b(1) = pt(1,2)-a(1)*pt(1,1);
            %ux = 1;
            %uy = a(1);
            %norm = sqrt(1+uy^2);
            %u(1) = ux/norm;
            %v(1) = uy/norm;
        end
        
        x1 = pt(end-1,1);
        y1 = -pt(end-1,2);
        x2 = pt(1,1);
        y2 = -pt(1,2);
        if y1==y2
            a(end) = nan;
            b(end) = nan;
            %u(end) = 0;
            %v(end) = 1;
        else
            a(end) = -(x2-x1)/(y2-y1);
            b(end) = pt(end,2)-a(end)*pt(end,1);
            %ux = 1;
            %uy = a(end);
            %norm = sqrt(1+uy^2);
            %u(end) = ux/norm;
            %v(end) = uy/norm;
        end
    end
