# Supplementary material for: Persistent cell migration emerges from a coupling between protrusion dynamics and polarized trafficking
Source: eLife. 2022 Mar 18;11:e69229. doi: 10.7554/eLife.69229 (PMC8963884; doi:10.7554/eLife.69229)
Supplement: Figure 4—source data 1. [file elife-69229-fig4-data1.zip › Figure4/scripts for flow data extraction/matrixCircularlyPermuteRows.m]

function newedges = matrixCircularlyPermuteRows(edges,phase)
            tot = length(edges);
            newedges = zeros(size(edges));
            newedges(1:tot-phase,:) = edges(phase+1:end,:);
            newedges(tot-phase+1:end,:) = edges(1:phase,:);
 end
