# Supplementary material for: Persistent cell migration emerges from a coupling between protrusion dynamics and polarized trafficking
Source: eLife. 2022 Mar 18;11:e69229. doi: 10.7554/eLife.69229 (PMC8963884; doi:10.7554/eLife.69229)
Supplement: Figure 5—source data 1. [file elife-69229-fig5-data1.zip]

Archive with 236 entries (207 files):
- Figure5/
- Figure5 Supp/
- Figure5 Supp/Figure5b supp - front/
- Figure5 Supp/Figure5b supp - front/ANGLESORTED/
- Figure5 Supp/Figure5b supp - front/ANGLESORTED/c050_pos4_angleReorient.mat
- Figure5 Supp/Figure5b supp - front/ANGLESORTED/c050_pos5_angleReorient.mat
- Figure5 Supp/Figure5b supp - front/ANGLESORTED/c050_pos6_angleReorient_s_corr.mat
- Figure5 Supp/Figure5b supp - front/ANGLESORTED/c050_pos8_angleReorient.mat
- Figure5 Supp/Figure5b supp - front/ANGLESORTED/c051_pos2_angleReorient.mat
- Figure5 Supp/Figure5b supp - front/ANGLESORTED/c051_pos4_angleReorient.mat
- Figure5 Supp/Figure5b supp - front/ANGLESORTED/c051_pos7_angleReorient.mat
- Figure5 Supp/Figure5b supp - front/ANGLESORTED/c052_pos3_angleReorient_L.mat
- Figure5 Supp/Figure5b supp - front/ANGLESORTED/c052_pos5_angleReorient_L.mat
- Figure5 Supp/Figure5b supp - front/ANGLESORTED/c052_pos6_angleReorient_L.mat
- Figure5 Supp/Figure5b supp - front/ANGLESORTED/c052_pos8_angleReorient.mat
- Figure5 Supp/Figure5b supp - front/ANGLESORTED/c054_pos1_angleReorient_L.mat
- Figure5 Supp/Figure5b supp - front/ANGLESORTED/c054_pos2_angleReorient_L.mat
- Figure5 Supp/Figure5b supp - front/ANGLESORTED/c054_pos4_angleReorient_L.mat
- Figure5 Supp/Figure5b supp - front/ANGLESORTED/c054_pos6_angleReorient.mat
- Figure5 Supp/Figure5b supp - front/ANGLESORTED/c054_pos7_angleReorient.mat
- Figure5 Supp/Figure5b supp - front/ANGLESORTED/c055_pos1_angleReorient_L.mat
- Figure5 Supp/Figure5b supp - front/ANGLESORTED/c055_pos6_angleReorient_L.mat
- Figure5 Supp/Figure5b supp - front/ANGLESORTED/c055_pos7_angleReorient_L.mat
- Figure5 Supp/Figure5b supp - front/FRONT_exp_reorientation_10h_O_22_box.fig
- Figure5 Supp/Figure5b supp - front/FRONT_exp_reorientation_10h_O_22_box.png
- Figure5 Supp/Figure5b supp - front/script/
- Figure5 Supp/Figure5b supp - front/script/ReorientationAVERAGES_exp.m
- Figure5 Supp/Figure5c supp - cumulative/
- Figure5 Supp/Figure5c supp - cumulative/ANGLESORTED 90 free/
- Figure5 Supp/Figure5c supp - cumulative/ANGLESORTED 90 free/c027_pos1_angleReorient.mat
- Figure5 Supp/Figure5c supp - cumulative/ANGLESORTED 90 free/c028_pos5_angleReorient_L.mat
- Figure5 Supp/Figure5c supp - cumulative/ANGLESORTED 90 free/c028_pos7_angleReorient.mat
- Figure5 Supp/Figure5c supp - cumulative/ANGLESORTED 90 free/c029_pos2_angleReorient_L_corr.mat
- Figure5 Supp/Figure5c supp - cumulative/ANGLESORTED 90 free/c029_pos4_angleReorient_L.mat
- Figure5 Supp/Figure5c supp - cumulative/ANGLESORTED 90 free/c029_pos5_angleReorient.mat
- Figure5 Supp/Figure5c supp - cumulative/ANGLESORTED 90 free/c030_pos3_angleReorient.mat
- Figure5 Supp/Figure5c supp - cumulative/ANGLESORTED 90 free/c030_pos6_angleReorient_L.mat
- Figure5 Supp/Figure5c supp - cumulative/ANGLESORTED 90 free/c030_pos7_angleReorient.mat
- Figure5 Supp/Figure5c supp - cumulative/ANGLESORTED 90 free/c031_pos1_angleReorient_L.mat
- Figure5 Supp/Figure5c supp - cumulative/ANGLESORTED 90 free/c031_pos6_angleReorient_corr.mat
- Figure5 Supp/Figure5c supp - cumulative/ANGLESORTED 90 free/c11_pos2_angleReorient.mat
- Figure5 Supp/Figure5c supp - cumulative/ANGLESORTED 90 free/c14_pos3_angleReorient.mat
- Figure5 Supp/Figure5c supp - cumulative/ANGLESORTED 90 free/c14_pos4_angleReorient.mat
- Figure5 Supp/Figure5c supp - cumulative/ANGLESORTED 90 free/c14_pos7_angleReorient.mat
- Figure5 Supp/Figure5c supp - cumulative/ANGLESORTED 90 free/c15_pos4_angleReorient.mat
- Figure5 Supp/Figure5c supp - cumulative/ANGLESORTED 90 free/c15_pos5_angleReorient.mat
- Figure5 Supp/Figure5c supp - cumulative/ANGLESORTED 90 free/c15_pos6_angleReorient.mat
- Figure5 Supp/Figure5c supp - cumulative/ANGLESORTED 90 free/c16_pos4_angleReorient.mat
- Figure5 Supp/Figure5c supp - cumulative/ANGLESORTED 90 free/c16_pos5_angleReorient.mat
- Figure5 Supp/Figure5c supp - cumulative/ANGLESORTED 90 free/c16_pos6_angleReorient.mat
- Figure5 Supp/Figure5c supp - cumulative/ANGLESORTED 90 free/c16_pos7_angleReorient.mat
- Figure5 Supp/Figure5c supp - cumulative/ANGLESORTED 90 pattern/
- Figure5 Supp/Figure5c supp - cumulative/ANGLESORTED 90 pattern/c043_pos1_angleReorient.mat
- Figure5 Supp/Figure5c supp - cumulative/ANGLESORTED 90 pattern/c043_pos4_angleReorient_L.mat
- Figure5 Supp/Figure5c supp - cumulative/ANGLESORTED 90 pattern/c043_pos5_angleReorient.mat
- Figure5 Supp/Figure5c supp - cumulative/ANGLESORTED 90 pattern/c043_pos7_angleReorient.mat
- Figure5 Supp/Figure5c supp - cumulative/ANGLESORTED 90 pattern/c043_pos8_angleReorient_L.mat
- Figure5 Supp/Figure5c supp - cumulative/ANGLESORTED 90 pattern/c045_pos3_angleReorient.mat
- Figure5 Supp/Figure5c supp - cumulative/ANGLESORTED 90 pattern/c045_pos4_angleReorient_L.mat
- Figure5 Supp/Figure5c supp - cumulative/ANGLESORTED 90 pattern/c045_pos7_angleReorient.mat
- Figure5 Supp/Figure5c supp - cumulative/ANGLESORTED 90 pattern/c047_pos4_angleReorient_L.mat
- Figure5 Supp/Figure5c supp - cumulative/ANGLESORTED 90 pattern/c047_pos5_angleReorient.mat
- Figure5 Supp/Figure5c supp - cumulative/ANGLESORTED 90 pattern/c047_pos6_angleReorient_L.mat
- Figure5 Supp/Figure5c supp - cumulative/ANGLESORTED 90 pattern/c047_pos7_angleReorient.mat
- Figure5 Supp/Figure5c supp - cumulative/ANGLESORTED 90 pattern/c048_pos2_angleReorient.mat
- Figure5 Supp/Figure5c supp - cumulative/ANGLESORTED 90 pattern/c048_pos3_angleReorient_L.mat
- Figure5 Supp/Figure5c supp - cumulative/ANGLESORTED 90 pattern/c048_pos4_angleReorient.mat
- Figure5 Supp/Figure5c supp - cumulative/ANGLESORTED 90 pattern/c048_pos8_angleReorient.mat
- Figure5 Supp/Figure5c supp - cumulative/cumulative_4f_exp_only.fig
- Figure5 Supp/Figure5c supp - cumulative/cumulative_4f_exp_only.png
- Figure5 Supp/Figure5c supp - cumulative/script/
- Figure5 Supp/Figure5c supp - cumulative/script/angles_30deg_line_cumulative.m
- Figure5 Supp/Figure5e supp - static/
- Figure5 Supp/Figure5e supp - static/ANGLESORTED 90 ALL/
- Figure5 Supp/Figure5e supp - static/ANGLESORTED 90 ALL/c043_pos1_angleReorient.mat
- Figure5 Supp/Figure5e supp - static/ANGLESORTED 90 ALL/c043_pos4_angleReorient_L.mat
- Figure5 Supp/Figure5e supp - static/ANGLESORTED 90 ALL/c043_pos5_angleReorient.mat
- Figure5 Supp/Figure5e supp - static/ANGLESORTED 90 ALL/c043_pos7_angleReorient.mat
- Figure5 Supp/Figure5e supp - static/ANGLESORTED 90 ALL/c043_pos8_angleReorient_L.mat
- Figure5 Supp/Figure5e supp - static/ANGLESORTED 90 ALL/c045_pos3_angleReorient.mat
- Figure5 Supp/Figure5e supp - static/ANGLESORTED 90 ALL/c045_pos4_angleReorient_L.mat
- Figure5 Supp/Figure5e supp - static/ANGLESORTED 90 ALL/c045_pos7_angleReorient.mat
- Figure5 Supp/Figure5e supp - static/ANGLESORTED 90 ALL/c047_pos4_angleReorient_L.mat
- Figure5 Supp/Figure5e supp - static/ANGLESORTED 90 ALL/c047_pos5_angleReorient.mat
- Figure5 Supp/Figure5e supp - static/ANGLESORTED 90 ALL/c047_pos6_angleReorient_L.mat
- Figure5 Supp/Figure5e supp - static/ANGLESORTED 90 ALL/c047_pos7_angleReorient.mat
- Figure5 Supp/Figure5e supp - static/ANGLESORTED 90 ALL/c048_pos2_angleReorient.mat
- Figure5 Supp/Figure5e supp - static/ANGLESORTED 90 ALL/c048_pos3_angleReorient_L.mat
- Figure5 Supp/Figure5e supp - static/ANGLESORTED 90 ALL/c048_pos4_angleReorient.mat
- Figure5 Supp/Figure5e supp - static/ANGLESORTED 90 ALL/c048_pos8_angleReorient.mat
- Figure5 Supp/Figure5e supp - static/script/
- Figure5 Supp/Figure5e supp - static/script/ReorientationAVERAGES_exp.m
- Figure5 Supp/Figure5e supp - static/STATIC_exp_reorientation_O_22_all.fig
- Figure5 Supp/Figure5e supp - static/STATIC_exp_reorientation_O_22_all.png
- Figure5 Supp/Figure5f supp - static ctrl/
- Figure5 Supp/Figure5f supp - static ctrl/ANGLESORTED control/
- Figure5 Supp/Figure5f supp - static ctrl/ANGLESORTED control/c049_pos1_angleReorient.mat
- Figure5 Supp/Figure5f supp - static ctrl/ANGLESORTED control/c049_pos2_angleReorient_L.mat
- Figure5 Supp/Figure5f supp - static ctrl/ANGLESORTED control/c049_pos3_angleReorient.mat
- Figure5 Supp/Figure5f supp - static ctrl/ANGLESORTED control/c049_pos4_angleReorient_L.mat
- Figure5 Supp/Figure5f supp - static ctrl/ANGLESORTED control/c049_pos5_angleReorient.mat
- Figure5 Supp/Figure5f supp - static ctrl/ANGLESORTED control/c049_pos8_angleReorient.mat
- Figure5 Supp/Figure5f supp - static ctrl/ANGLESORTED control/c049_pos9_angleReorient_L.mat
- Figure5 Supp/Figure5f supp - static ctrl/ANGLESORTED control/c050_pos2_angleReorient_L.mat
- Figure5 Supp/Figure5f supp - static ctrl/ANGLESORTED control/c050_pos3_angleReorient_L.mat
- Figure5 Supp/Figure5f supp - static ctrl/ANGLESORTED control/c050_pos5_angleReorient.mat
- Figure5 Supp/Figure5f supp - static ctrl/ANGLESORTED control/c050_pos6_angleReorient.mat
- Figure5 Supp/Figure5f supp - static ctrl/ANGLESORTED control/c050_pos7_angleReorient.mat
- Figure5 Supp/Figure5f supp - static ctrl/ANGLESORTED control/c050_pos8_angleReorient_L.mat
- Figure5 Supp/Figure5f supp - static ctrl/script/
- Figure5 Supp/Figure5f supp - static ctrl/script/ReorientationAVERAGES_control.m
- Figure5 Supp/Figure5f supp - static ctrl/STATIC_control_reorientation_O_22.fig
- Figure5 Supp/Figure5f supp - static ctrl/STATIC_control_reorientation_O_22.png
- Figure5/5b/
- Figure5/5b/ANGLESORTED/
- Figure5/5b/ANGLESORTED/c027_pos1_angleReorient.mat
- Figure5/5b/ANGLESORTED/c028_pos5_angleReorient_L.mat
- Figure5/5b/ANGLESORTED/c028_pos7_angleReorient.mat
- Figure5/5b/ANGLESORTED/c029_pos2_angleReorient_L_corr.mat
- Figure5/5b/ANGLESORTED/c029_pos4_angleReorient_L.mat
- Figure5/5b/ANGLESORTED/c029_pos5_angleReorient.mat
- Figure5/5b/ANGLESORTED/c030_pos3_angleReorient.mat
- Figure5/5b/ANGLESORTED/c030_pos6_angleReorient_L.mat
- Figure5/5b/ANGLESORTED/c030_pos7_angleReorient.mat
- Figure5/5b/ANGLESORTED/c031_pos1_angleReorient_L.mat
- Figure5/5b/ANGLESORTED/c031_pos6_angleReorient_corr.mat
- Figure5/5b/ANGLESORTED/c11_pos2_angleReorient.mat
- Figure5/5b/ANGLESORTED/c14_pos3_angleReorient.mat
- Figure5/5b/ANGLESORTED/c14_pos4_angleReorient.mat
- Figure5/5b/ANGLESORTED/c14_pos7_angleReorient.mat
- Figure5/5b/ANGLESORTED/c15_pos4_angleReorient.mat
- Figure5/5b/ANGLESORTED/c15_pos5_angleReorient.mat
- Figure5/5b/ANGLESORTED/c15_pos6_angleReorient.mat
- Figure5/5b/ANGLESORTED/c16_pos4_angleReorient.mat
- Figure5/5b/ANGLESORTED/c16_pos5_angleReorient.mat
- Figure5/5b/ANGLESORTED/c16_pos6_angleReorient.mat
- Figure5/5b/ANGLESORTED/c16_pos7_angleReorient.mat
- Figure5/5b/ANGLE_exp_reorientation_10h_O_22_big_box.fig
- Figure5/5b/ANGLE_exp_reorientation_10h_O_22_big_box.png
- Figure5/5b/ANGLE_exp_reorientation_10h_O_22_box.fig
- Figure5/5b/ANGLE_exp_reorientation_10h_O_22_box.png
- Figure5/5b/ReadMe.txt
- Figure5/5b/script/
- Figure5/5b/script/bigger_box.m
- Figure5/5b/script/ReorientationAVERAGES_exp.m
- Figure5/5c/
- Figure5/5c/ANGLESORTED/
- Figure5/5c/ANGLESORTED/c201_pos2_angleReorient.mat
- Figure5/5c/ANGLESORTED/c201_pos5_angleReorient_L.mat
- Figure5/5c/ANGLESORTED/c201_pos8_angleReorient_L_pi_wrap.mat
- Figure5/5c/ANGLESORTED/c202_pos1_angleReorient.mat
- Figure5/5c/ANGLESORTED/c202_pos2_angleReorient_L.mat
- Figure5/5c/ANGLESORTED/c202_pos4_angleReorient_L.mat
- Figure5/5c/ANGLESORTED/c202_pos9_angleReorient_L.mat
- Figure5/5c/ANGLESORTED/c203_pos1_angleReorient.mat
- Figure5/5c/ANGLESORTED/c203_pos2_angleReorient.mat
- Figure5/5c/ANGLESORTED/c203_pos3_angleReorient_L.mat
- Figure5/5c/ANGLESORTED/c204_pos1_angleReorient.mat
- Figure5/5c/ANGLESORTED/c204_pos2_angleReorient_L.mat
- Figure5/5c/ANGLESORTED/c205_pos1_angleReorient_L.mat
- Figure5/5c/ANGLESORTED/c205_pos4_angleReorient_L.mat
- Figure5/5c/ANGLESORTED/c205_pos5_angleReorient_L.mat
- Figure5/5c/ANGLESORTED/c205_pos6_angleReorient_L.mat
- Figure5/5c/ANGLESORTED/c205_pos7_angleReorient.mat
- Figure5/5c/ANGLESORTED/c205_pos8_angleReorient_L.mat
- Figure5/5c/ANGLESORTED/c206_pos2_angleReorient.mat
- Figure5/5c/ANGLESORTED/c206_pos4_angleReorient.mat
- Figure5/5c/ANGLESORTED/c206_pos6_angleReorient.mat
- Figure5/5c/ANGLESORTED/c206_pos9_angleReorient_L.mat
- Figure5/5c/ANGLESORTED/c207_pos4_angleReorient.mat
- Figure5/5c/ANGLESORTED/c207_pos5_angleReorient_L.mat
- Figure5/5c/ANGLESORTED/c207_pos6_angleReorient.mat
- Figure5/5c/ANGLESORTED/c207_pos7_angleReorient_L.mat
- Figure5/5c/ANGLE_control_reorientation_graph_O_22_ALL.fig
- Figure5/5c/ANGLE_control_reorientation_graph_O_22_ALL.png
- Figure5/5c/script/
- Figure5/5c/script/ReorientationAVERAGES_control.m
- Figure5/5d/
- Figure5/5d/ANGLE_NZ_Opto_trajectories_40fr.fig
- Figure5/5d/ANGLE_NZ_Opto_trajectories_40fr.png
- Figure5/5d/script/
- Figure5/5d/script/plot_axis.m
- Figure5/5d/script/trajectorySameOrigin_limitedNumberOfFrames.m
- Figure5/5d/Trajectories cell center ANGLE Opto Nocodazole/
- Figure5/5d/Trajectories cell center ANGLE Opto Nocodazole/c060_pos1__coord_centroid_cell.mat
- Figure5/5d/Trajectories cell center ANGLE Opto Nocodazole/c060_pos2__coord_centroid_cell.mat
- Figure5/5d/Trajectories cell center ANGLE Opto Nocodazole/c060_pos5__coord_centroid_cell.mat
- Figure5/5d/Trajectories cell center ANGLE Opto Nocodazole/c060_pos7__coord_centroid_cell.mat
- Figure5/5d/Trajectories cell center ANGLE Opto Nocodazole/c061_pos1__coord_centroid_cell.mat
- Figure5/5d/Trajectories cell center ANGLE Opto Nocodazole/c061_pos2__coord_centroid_cell.mat
- Figure5/5d/Trajectories cell center ANGLE Opto Nocodazole/c061_pos3__coord_centroid_cell.mat
- Figure5/5d/Trajectories cell center ANGLE Opto Nocodazole/c061_pos7__coord_centroid_cell.mat
- Figure5/5d/Trajectories cell center ANGLE Opto Nocodazole/c061_pos9__coord_centroid_cell.mat
- Figure5/5d/Trajectories cell center ANGLE Opto Nocodazole/c062_pos1__coord_centroid_cell.mat
- Figure5/5d/Trajectories cell center ANGLE Opto Nocodazole/c062_pos3__coord_centroid_cell.mat
- Figure5/5d/Trajectories cell center ANGLE Opto Nocodazole/c062_pos8__coord_centroid_cell.mat
- Figure5/5d/Trajectories cell center ANGLE Opto Nocodazole/c062_pos9__coord_centroid_cell.mat
- Figure5/5d/trajectoriesAngleNZ.mat
- Figure5/5e/
- Figure5/5e/dirRatio_optoNZ_22_KW_Dunn_NZ.fig
- Figure5/5e/dirRatio_optoNZ_22_KW_Dunn_NZ.png
- Figure5/5e/ReadMe.txt
- Figure5/5e/script/
- Figure5/5e/script/beeswarm.m
- Figure5/5e/script/directionalityRatio.m
- Figure5/5e/script/sigstar.m
- Figure5/5e/trajectoriesAngleNZ_10.mat
- Figure5/5e/trajectoriesAngle_10.mat
- Figure5/5e/trajectoriesFreely_10.mat
- Figure5/5e/trajectoriesNZ_10.mat
- Figure5/ReadMe_Figure5.txt
- Figure5/ReadMe_optogenetic_data.txt
- Figure5/ReadMe_trajectories_data.txt
- Figure5/scripts for optogenetic data extraction/
- Figure5/scripts for optogenetic data extraction/IIIa_optoSC_to_opto_centroid.m
- Figure5/scripts for optogenetic data extraction/III_segment_opto.m
- Figure5/scripts for optogenetic data extraction/II_segment_golgi.m
- Figure5/scripts for optogenetic data extraction/IVa_nucleusSC_to_nucleus_centroid.m
- Figure5/scripts for optogenetic data extraction/IV_TRACKNUC/
- Figure5/scripts for optogenetic data extraction/IV_TRACKNUC/cell.tif
- Figure5/scripts for optogenetic data extraction/IV_TRACKNUC/tracknuc.m
- Figure5/scripts for optogenetic data extraction/IV_TRACKNUC/tracknucSingleClick.m
- Figure5/scripts for optogenetic data extraction/IV_TRACKNUC/tracknucSingleClick2.m
- Figure5/scripts for optogenetic data extraction/IX_plot_coord_trajectory.m
- Figure5/scripts for optogenetic data extraction/I_segment_cell.m
- Figure5/scripts for optogenetic data extraction/ReadTiffStack.m
- Figure5/scripts for optogenetic data extraction/VIII_saveCellTrajectory_new_nucleus.m
- Figure5/scripts for optogenetic data extraction/VII_saveCellTrajectory_new_opto.m
- Figure5/scripts for optogenetic data extraction/VI_saveCellTrajectory_new_golgi.m
- Figure5/scripts for optogenetic data extraction/V_saveCellTrajectory_new.m
- Figure5/scripts for optogenetic data extraction/Xa_angle_trajectory_new.m
- Figure5/scripts for optogenetic data extraction/Xb_angle_trajectory_new_L.m
- Figure5/scripts for trajectory data extraction/
- Figure5/scripts for trajectory data extraction/concatenate_trajectories.m
- Figure5/scripts for trajectory data extraction/I_segment_cell.m
- Figure5/scripts for trajectory data extraction/V_saveCellTrajectory_new.m
