# Supplementary material for: Persistent cell migration emerges from a coupling between protrusion dynamics and polarized trafficking
Source: eLife. 2022 Mar 18;11:e69229. doi: 10.7554/eLife.69229 (PMC8963884; doi:10.7554/eLife.69229)
Supplement: Figure 5—source data 1. [file elife-69229-fig5-data1.zip › Figure5 Supp/Figure5b supp - front/script/ReorientationAVERAGES_exp.m]

%%%%%%%%%%%%%%%%%%%%%%%%%%%%%%
% RUN SCRIPT IN SECTIONS
%%%%%%%%%%%%%%%%%%%%%%%%%%%%%%
%%
cd('ANGLESORTED');
N = 19;
%% get files names
names = dir;
for i=1:N
   file_name{i} = names(i+2).name ;
end

%% get angles
for i=1:N
    load(file_name{i}) ;
    angles{i} = angleArray3(:,1);
end

%% cure data (limit to 60 frames)
angle_mat = NaN(48,N);
for i=1:N
   data= angles{i};
   if length(data)>48
       angle_mat(:,i) = data(1:48);
   else
        angle_mat(1:length(data),i) = data;
   end
end

angle_1 = angle_mat();
%% plot angles
timeM = 0:10:470;
timeH = timeM./60;
t = timeH;
figure(1)
clf;
hold on
for i=1:16
    plot(t,angle_1(:,i),'color',[0.9961 0.5898 0.3672],'linewidth',0.5);
end
for i=1:48
    indgood=find(~isnan(angle_1(i,:)));
    ave(i) = mean(angle_1(i,indgood));
    st(i) = std(angle_1(i,indgood));
end
plot(t,smooth(ave,5),'color',[0.9258 0.2891 0.1484],'linewidth',2)
plot(t,smooth(ave+st,5),'--','color',[0.9258 0.2891 0.1484],'linewidth',2)
plot(t,smooth(ave-st,5),'--','color',[0.9258 0.2891 0.1484],'linewidth',2)

% lines
l1 = zeros(1,48);
l2 = 90.*ones(1,48);
% l3 = 270.*ones(1,90);
l4 = -90.*ones(1,48);
l5 = -180.*ones(1,48);
l6 = 180.*ones(1,48);
plot(t,l1,'k');
plot(t,l2,'--','color',[0.9258 0.2891 0.1484]);
plot(t,l4,'--','color',[0.9258 0.2891 0.1484]);
ylim([-180 180])
% plot(t,l3,'--b');
plot(t,l5,'k');
plot(t,l6,'k');

% ticks
 xticks([0,2,4,6,8,10])
 xticklabels({'0','2','4','6','8','10'})
 yticks([-180,-135,-90,-45,0,45,90,135,180])
 yticklabels({'-180','','-90','','0','','90','','180'})
 
% font size
set(gca,'FontSize',22,'fontweight','bold')
box on

clear all;
