# Supplementary material for: Persistent cell migration emerges from a coupling between protrusion dynamics and polarized trafficking
Source: eLife. 2022 Mar 18;11:e69229. doi: 10.7554/eLife.69229 (PMC8963884; doi:10.7554/eLife.69229)
Supplement: Figure 5—source data 1. [file elife-69229-fig5-data1.zip › Figure5/5b/ReadMe.txt]

Cells 11,15,21 were excluded from the graph, because of their chiral disposition (when activated 90 degrees away from the existing Nucleus-Golgi polarity axis, instead of going the shorter way, the Nucleus-Golgi axis reoriented taking the long path, which took 270 degrees, making it difficult to plot consistently, as it would artificially exagerate the standard deviation and the average). However, the Nucleus-Golgi polarity axis of these three cells, also reoriented towards the activation.

Cell 11 - c031_pos6
Cell 15 - c14_pos7
Cell 21 - c16_pos6
