# Supplementary material for: Persistent cell migration emerges from a coupling between protrusion dynamics and polarized trafficking
Source: eLife. 2022 Mar 18;11:e69229. doi: 10.7554/eLife.69229 (PMC8963884; doi:10.7554/eLife.69229)
Supplement: Figure 5—source data 1. [file elife-69229-fig5-data1.zip › Figure5/5b/script/bigger_box.m]

l1 = zeros(1,60);
l2 = 90.*ones(1,60);
% l3 = 270.*ones(1,90);
l4 = -90.*ones(1,60);
l5 = -180.*ones(1,60);
l6 = 180.*ones(1,60);
% plot(t,l1,'k');
% plot(t,l2,'--','color',[0.9258 0.2891 0.1484]);
% plot(t,l4,'--','color',[0.9258 0.2891 0.1484]);
ylim([-810 400])
% plot(t,l3,'--b');
% plot(t,l5,'k');
% plot(t,l6,'k');

% ticks
 xticks([0,2,4,6,8,10])
 xticklabels({'0','2','4','6','8','10'})
 yticks(-810:45:360)
 yticklabels({'','','-720','','','','-540','','','','-360','','','','-180','','','','0','','','','180','','','','360'})
 
% font size
set(gca,'FontSize',22,'fontweight','bold')
box on
