# Supplementary material for: Persistent cell migration emerges from a coupling between protrusion dynamics and polarized trafficking
Source: eLife. 2022 Mar 18;11:e69229. doi: 10.7554/eLife.69229 (PMC8963884; doi:10.7554/eLife.69229)
Supplement: Figure 5—source data 1. [file elife-69229-fig5-data1.zip › Figure5/5d/script/plot_axis.m]

line([-325 500],[0 0],'Color','black','LineStyle','-');
line([0 0],[-220 300],'Color','black','LineStyle','-');

axis equal
axis([-150 210 -200 150]);
% axis([-150 150 -200 150]);

xticks([-100,0,100,200])
xticklabels({'-100','0','100','200'})
yticks([-200,-100,0,100])
yticklabels({'-200','-100','0','100'})

box on
set(gca,'FontSize',22,'fontweight','bold')
