# Supplementary material for: Persistent cell migration emerges from a coupling between protrusion dynamics and polarized trafficking
Source: eLife. 2022 Mar 18;11:e69229. doi: 10.7554/eLife.69229 (PMC8963884; doi:10.7554/eLife.69229)
Supplement: Figure 5—source data 1. [file elife-69229-fig5-data1.zip › Figure5/5e/ReadMe.txt]

all trajectories are in 10 min timeframes
[which is usual for opto experiments, but needed to be adjusted for freely experiments (usually 5 min timeframe)]

Directionality ratio calculated over 40 fr. (1 frame = 10 min) -> 7h
