# Supplementary material for: Persistent cell migration emerges from a coupling between protrusion dynamics and polarized trafficking
Source: eLife. 2022 Mar 18;11:e69229. doi: 10.7554/eLife.69229 (PMC8963884; doi:10.7554/eLife.69229)
Supplement: Figure 5—source data 1. [file elife-69229-fig5-data1.zip › Figure5/ReadMe_Figure5.txt]

Follow the text document "ReadMe_optogenetic_data.txt" for a detailed description of how to extract the "ANGLESORTED" angle data from the raw movies.

Follow the text document "ReadMe_trajectories_data.txt" for a detailed description of how to extract the Trajectories data from the raw movies.
