# Supplementary material for: Persistent cell migration emerges from a coupling between protrusion dynamics and polarized trafficking
Source: eLife. 2022 Mar 18;11:e69229. doi: 10.7554/eLife.69229 (PMC8963884; doi:10.7554/eLife.69229)
Supplement: Figure 5—source data 1. [file elife-69229-fig5-data1.zip › Figure5/scripts for optogenetic data extraction/IVa_nucleusSC_to_nucleus_centroid.m]

x = transpose([center.x]);
y = transpose([center.y]);
nucleus_centroid_imgRef = [y;x]; % to be in the image reference

save('c060_pos7_res_nucleusSC.mat', 'nucleus_centroid_imgRef');

clear all;
