# Supplementary material for: Persistent cell migration emerges from a coupling between protrusion dynamics and polarized trafficking
Source: eLife. 2022 Mar 18;11:e69229. doi: 10.7554/eLife.69229 (PMC8963884; doi:10.7554/eLife.69229)
Supplement: Figure 5—source data 1. [file elife-69229-fig5-data1.zip › Figure5/scripts for optogenetic data extraction/IX_plot_coord_trajectory.m]

figure; plot(coord_cell(1,:), coord_cell(2,:)); hold on; plot(coord_cell(1,1), coord_cell(2,1), 'rx');

figure; plot(coord_golgi(1,:), coord_golgi(2,:)); hold on; plot(coord_golgi(1,1), coord_golgi(2,1), 'rx');

figure; plot(coord_nucleus(1,:), coord_nucleus(2,:)); hold on; plot(coord_nucleus(1,1), coord_nucleus(2,1), 'rx');

figure; plot(coord_opto(1,:), coord_opto(2,:)); hold on; plot(coord_opto(1,1), coord_opto(2,1), 'rx');
