# Supplementary material for: Persistent cell migration emerges from a coupling between protrusion dynamics and polarized trafficking
Source: eLife. 2022 Mar 18;11:e69229. doi: 10.7554/eLife.69229 (PMC8963884; doi:10.7554/eLife.69229)
Supplement: Figure 5—source data 1. [file elife-69229-fig5-data1.zip › Figure5/scripts for optogenetic data extraction/Xb_angle_trajectory_new_L.m]

golgiX= coord_golgi(1,:);
golgiY= coord_golgi(2,:);
 
nucleusX= coord_nucleus(1,:);
nucleusY= coord_nucleus(2,:);
 
optoX= coord_opto(1,:);
optoY= coord_opto(2,:);
 
frameNumber = size(golgiX,2);
 
angleArray=zeros(frameNumber);
angleArray2=zeros(frameNumber);
for i = 1:frameNumber 
    atanGolgi = (atan2(golgiY(i)-nucleusY(i), golgiX(i)-nucleusX(i)));
    atanOpto = (atan2(optoY(i)-nucleusY(i), optoX(i)-nucleusX(i)));
     angleArray(i) = atanOpto-atanGolgi;
 
    
end
figure; plot(angleArray); title('Raw angles');
angleArray2 = wrapTo2Pi(angleArray);
angleArray2 = unwrap(angleArray2);
angleArray3 = angleArray2*180/pi;
 
figure; plot(angleArray2); 
title('Aligned angles');
figure; plot(angleArray2*180/pi);
title('Aligned angles degrees');
 
 savefig('c060_pos2_angleReorient_L.fig');
 save('c060_pos2_angleReorient_L.mat', 'angleArray3');
 
 
 clear all;
