# Supplementary material for: Persistent cell migration emerges from a coupling between protrusion dynamics and polarized trafficking
Source: eLife. 2022 Mar 18;11:e69229. doi: 10.7554/eLife.69229 (PMC8963884; doi:10.7554/eLife.69229)
Supplement: Figure 6—source data 1. [file elife-69229-fig6-data1.zip]

Archive with 219 entries (194 files):
- Figure6/
- Figure6 Supp/
- Figure6 Supp/Figure6 - figure supplement2/
- Figure6 Supp/Figure6 - figure supplement2/Alignment index from experiments/
- Figure6 Supp/Figure6 - figure supplement2/Alignment index from experiments/alignmentIndex.m
- Figure6 Supp/Figure6 - figure supplement2/Alignment index from experiments/Angles HeLa/
- Figure6 Supp/Figure6 - figure supplement2/Alignment index from experiments/Angles HeLa/c03_pos11_Angles.mat
- Figure6 Supp/Figure6 - figure supplement2/Alignment index from experiments/Angles HeLa/c03_pos14_Angles.mat
- Figure6 Supp/Figure6 - figure supplement2/Alignment index from experiments/Angles HeLa/c03_pos6_Angles.mat
- Figure6 Supp/Figure6 - figure supplement2/Alignment index from experiments/Angles HeLa/c03_pos8_Angles.mat
- Figure6 Supp/Figure6 - figure supplement2/Alignment index from experiments/Angles HeLa/c03_pos9_Angles.mat
- Figure6 Supp/Figure6 - figure supplement2/Alignment index from experiments/Angles HeLa/c04_pos10_Angles.mat
- Figure6 Supp/Figure6 - figure supplement2/Alignment index from experiments/Angles HeLa/c04_pos12_Angles.mat
- Figure6 Supp/Figure6 - figure supplement2/Alignment index from experiments/Angles HeLa/c04_pos17_Angles.mat
- Figure6 Supp/Figure6 - figure supplement2/Alignment index from experiments/Angles HeLa/c04_pos3_Angles.mat
- Figure6 Supp/Figure6 - figure supplement2/Alignment index from experiments/Angles HeLa/c04_pos4_Angles.mat
- Figure6 Supp/Figure6 - figure supplement2/Alignment index from experiments/Angles HeLa/c04_pos6_Angles.mat
- Figure6 Supp/Figure6 - figure supplement2/Alignment index from experiments/Angles HeLa/c04_pos7_Angles.mat
- Figure6 Supp/Figure6 - figure supplement2/Alignment index from experiments/Angles HeLa/c05_pos3_Angles.mat
- Figure6 Supp/Figure6 - figure supplement2/Alignment index from experiments/Angles HeLa/c05_pos4_ii_Angles.mat
- Figure6 Supp/Figure6 - figure supplement2/Alignment index from experiments/Angles HeLa/c05_pos4_i_Angles.mat
- Figure6 Supp/Figure6 - figure supplement2/Alignment index from experiments/Angles HeLa/c05_pos6_Angles.mat
- Figure6 Supp/Figure6 - figure supplement2/Alignment index from experiments/Angles HeLa/c05_pos7_Angles.mat
- Figure6 Supp/Figure6 - figure supplement2/newplotshela.m
- Figure6 Supp/Figure6 - figure supplement2/Persistence/
- Figure6 Supp/Figure6 - figure supplement2/Persistence/freelyTrajectoryHeLa.mat
- Figure6 Supp/Figure6 - figure supplement2/Persistence/Trajectories/
- Figure6 Supp/Figure6 - figure supplement2/Persistence/Trajectories/c03_pos11__coord_centroid_cell.mat
- Figure6 Supp/Figure6 - figure supplement2/Persistence/Trajectories/c03_pos14__coord_centroid_cell.mat
- Figure6 Supp/Figure6 - figure supplement2/Persistence/Trajectories/c03_pos6__coord_centroid_cell.mat
- Figure6 Supp/Figure6 - figure supplement2/Persistence/Trajectories/c03_pos8__coord_centroid_cell.mat
- Figure6 Supp/Figure6 - figure supplement2/Persistence/Trajectories/c03_pos9__coord_centroid_cell.mat
- Figure6 Supp/Figure6 - figure supplement2/Persistence/Trajectories/c04_pos10__coord_centroid_cell.mat
- Figure6 Supp/Figure6 - figure supplement2/Persistence/Trajectories/c04_pos12__coord_centroid_cell.mat
- Figure6 Supp/Figure6 - figure supplement2/Persistence/Trajectories/c04_pos17__coord_centroid_cell.mat
- Figure6 Supp/Figure6 - figure supplement2/Persistence/Trajectories/c04_pos3__coord_centroid_cell.mat
- Figure6 Supp/Figure6 - figure supplement2/Persistence/Trajectories/c04_pos4__coord_centroid_cell.mat
- Figure6 Supp/Figure6 - figure supplement2/Persistence/Trajectories/c04_pos6__coord_centroid_cell.mat
- Figure6 Supp/Figure6 - figure supplement2/Persistence/Trajectories/c04_pos7__coord_centroid_cell.mat
- Figure6 Supp/Figure6 - figure supplement2/Persistence/Trajectories/c05_pos3__coord_centroid_cell.mat
- Figure6 Supp/Figure6 - figure supplement2/Persistence/Trajectories/c05_pos4_ii__coord_centroid_cell.mat
- Figure6 Supp/Figure6 - figure supplement2/Persistence/Trajectories/c05_pos4_i__coord_centroid_cell.mat
- Figure6 Supp/Figure6 - figure supplement2/Persistence/Trajectories/c05_pos6__coord_centroid_cell.mat
- Figure6 Supp/Figure6 - figure supplement2/Persistence/Trajectories/c05_pos7__coord_centroid_cell.mat
- Figure6 Supp/Figure6 - figure supplement2/Protrusive unicity from experiments/
- Figure6 Supp/Figure6 - figure supplement2/Protrusive unicity from experiments/Morphomaps shiftNG HeLa/
- Figure6 Supp/Figure6 - figure supplement2/Protrusive unicity from experiments/Morphomaps shiftNG HeLa/c03_pos11_morpho_map_shift_golgcenter.fig
- Figure6 Supp/Figure6 - figure supplement2/Protrusive unicity from experiments/Morphomaps shiftNG HeLa/c03_pos14_morpho_map_shift_golgcenter.fig
- Figure6 Supp/Figure6 - figure supplement2/Protrusive unicity from experiments/Morphomaps shiftNG HeLa/c03_pos6_morpho_map_shift_golgcenter.fig
- Figure6 Supp/Figure6 - figure supplement2/Protrusive unicity from experiments/Morphomaps shiftNG HeLa/c03_pos8_morpho_map_shift_golgcenter.fig
- Figure6 Supp/Figure6 - figure supplement2/Protrusive unicity from experiments/Morphomaps shiftNG HeLa/c03_pos9_morpho_map_shift_golgcenter.fig
- Figure6 Supp/Figure6 - figure supplement2/Protrusive unicity from experiments/Morphomaps shiftNG HeLa/c04_pos10_morpho_map_shift_golgcenter.fig
- Figure6 Supp/Figure6 - figure supplement2/Protrusive unicity from experiments/Morphomaps shiftNG HeLa/c04_pos12_morpho_map_shift_golgcenter.fig
- Figure6 Supp/Figure6 - figure supplement2/Protrusive unicity from experiments/Morphomaps shiftNG HeLa/c04_pos17_morpho_map_shift_golgcenter.fig
- Figure6 Supp/Figure6 - figure supplement2/Protrusive unicity from experiments/Morphomaps shiftNG HeLa/c04_pos3_morpho_map_shift_golgcenter.fig
- Figure6 Supp/Figure6 - figure supplement2/Protrusive unicity from experiments/Morphomaps shiftNG HeLa/c04_pos4_morpho_map_shift_golgcenter.fig
- Figure6 Supp/Figure6 - figure supplement2/Protrusive unicity from experiments/Morphomaps shiftNG HeLa/c04_pos6_morpho_map_shift_golgcenter.fig
- Figure6 Supp/Figure6 - figure supplement2/Protrusive unicity from experiments/Morphomaps shiftNG HeLa/c04_pos7_morpho_map_shift_golgcenter.fig
- Figure6 Supp/Figure6 - figure supplement2/Protrusive unicity from experiments/Morphomaps shiftNG HeLa/c05_pos3_morpho_map_shift_golgcenter.fig
- Figure6 Supp/Figure6 - figure supplement2/Protrusive unicity from experiments/Morphomaps shiftNG HeLa/c05_pos4_ii_morpho_map_shift_golgcenter.fig
- Figure6 Supp/Figure6 - figure supplement2/Protrusive unicity from experiments/Morphomaps shiftNG HeLa/c05_pos4_i_morpho_map_shift_golgcenter.fig
- Figure6 Supp/Figure6 - figure supplement2/Protrusive unicity from experiments/Morphomaps shiftNG HeLa/c05_pos6_morpho_map_shift_golgcenter.fig
- Figure6 Supp/Figure6 - figure supplement2/Protrusive unicity from experiments/Morphomaps shiftNG HeLa/c05_pos7_morpho_map_shift_golgcenter.fig
- Figure6 Supp/Figure6 - figure supplement2/Protrusive unicity from experiments/protunicity.m
- Figure6 Supp/Figure6 - figure supplement2/resmatrix3p025.mat
- Figure6 Supp/Figure6 - figure supplement2/WTvsHeLa.png
- Figure6 Supp/Figure6 - figure supplement3 A-B/
- Figure6 Supp/Figure6 - figure supplement3 A-B/Persistence NZ/
- Figure6 Supp/Figure6 - figure supplement3 A-B/Persistence NZ/freelyNocodazole.mat
- Figure6 Supp/Figure6 - figure supplement3 A-B/Protrusive unicity from experiments NZ/
- Figure6 Supp/Figure6 - figure supplement3 A-B/Protrusive unicity from experiments NZ/morphomaps NZ/
- Figure6 Supp/Figure6 - figure supplement3 A-B/Protrusive unicity from experiments NZ/morphomaps NZ/c0020_pos11__RawMorpho.fig
- Figure6 Supp/Figure6 - figure supplement3 A-B/Protrusive unicity from experiments NZ/morphomaps NZ/c0020_pos12__RawMorpho.fig
- Figure6 Supp/Figure6 - figure supplement3 A-B/Protrusive unicity from experiments NZ/morphomaps NZ/c0020_pos13__RawMorpho.fig
- Figure6 Supp/Figure6 - figure supplement3 A-B/Protrusive unicity from experiments NZ/morphomaps NZ/c0020_pos14__RawMorpho.fig
- Figure6 Supp/Figure6 - figure supplement3 A-B/Protrusive unicity from experiments NZ/morphomaps NZ/c0020_pos18__RawMorpho.fig
- Figure6 Supp/Figure6 - figure supplement3 A-B/Protrusive unicity from experiments NZ/morphomaps NZ/c0020_pos1__RawMorpho.fig
- Figure6 Supp/Figure6 - figure supplement3 A-B/Protrusive unicity from experiments NZ/morphomaps NZ/c0020_pos2__RawMorpho.fig
- Figure6 Supp/Figure6 - figure supplement3 A-B/Protrusive unicity from experiments NZ/morphomaps NZ/c0020_pos3__RawMorpho.fig
- Figure6 Supp/Figure6 - figure supplement3 A-B/Protrusive unicity from experiments NZ/morphomaps NZ/c0020_pos4__RawMorpho.fig
- Figure6 Supp/Figure6 - figure supplement3 A-B/Protrusive unicity from experiments NZ/morphomaps NZ/c0020_pos5__RawMorpho.fig
- Figure6 Supp/Figure6 - figure supplement3 A-B/Protrusive unicity from experiments NZ/morphomaps NZ/c0020_pos6__RawMorpho.fig
- Figure6 Supp/Figure6 - figure supplement3 A-B/Protrusive unicity from experiments NZ/morphomaps NZ/c0020_pos7__RawMorpho.fig
- Figure6 Supp/Figure6 - figure supplement3 A-B/Protrusive unicity from experiments NZ/morphomaps NZ/c0020_pos8__RawMorpho.fig
- Figure6 Supp/Figure6 - figure supplement3 A-B/Protrusive unicity from experiments NZ/morphomaps NZ/c0020_pos9__RawMorpho.fig
- Figure6 Supp/Figure6 - figure supplement3 A-B/Protrusive unicity from experiments NZ/protunicityNZ.m
- Figure6 Supp/Figure6 - figure supplement3 A-B/Protrusive unicity from experiments NZ/resmatrix3p025.mat
- Figure6 Supp/Figure6 - figure supplement3 A-B/Protrusive unicity from experiments NZ/uni.mat
- Figure6 Supp/Figure6 - figure supplement3 A-B/Protrusive unicity from experiments NZ/WTvsNZ.png
- Figure6 Supp/Figure6 - figure supplement3 A-B/Protrusive unicity from experiments NZ/WTvsNZuni.png
- Figure6 Supp/Figure6 - figure supplement3 A-B/WTvsNZ.png
- Figure6 Supp/Figure6 - figure supplement3 A-B/WTvsNZuni.png
- Figure6 Supp/Figure6 - figure supplement3 C-D/
- Figure6 Supp/Figure6 - figure supplement3 C-D/Persistence GCA/
- Figure6 Supp/Figure6 - figure supplement3 C-D/Persistence GCA/freelyTrajectoryGCA.mat
- Figure6 Supp/Figure6 - figure supplement3 C-D/Persistence GCA/Trajectories/
- Figure6 Supp/Figure6 - figure supplement3 C-D/Persistence GCA/Trajectories/c035_pos10__coord_centroid_cell.mat
- Figure6 Supp/Figure6 - figure supplement3 C-D/Persistence GCA/Trajectories/c035_pos11__coord_centroid_cell.mat
- Figure6 Supp/Figure6 - figure supplement3 C-D/Persistence GCA/Trajectories/c035_pos12__coord_centroid_cell.mat
- Figure6 Supp/Figure6 - figure supplement3 C-D/Persistence GCA/Trajectories/c035_pos13__coord_centroid_cell.mat
- Figure6 Supp/Figure6 - figure supplement3 C-D/Persistence GCA/Trajectories/c035_pos14__coord_centroid_cell.mat
- Figure6 Supp/Figure6 - figure supplement3 C-D/Persistence GCA/Trajectories/c035_pos16__coord_centroid_cell.mat
- Figure6 Supp/Figure6 - figure supplement3 C-D/Persistence GCA/Trajectories/c035_pos17__coord_centroid_cell.mat
- Figure6 Supp/Figure6 - figure supplement3 C-D/Persistence GCA/Trajectories/c035_pos1__coord_centroid_cell.mat
- Figure6 Supp/Figure6 - figure supplement3 C-D/Persistence GCA/Trajectories/c035_pos20__coord_centroid_cell.mat
- Figure6 Supp/Figure6 - figure supplement3 C-D/Persistence GCA/Trajectories/c035_pos21__coord_centroid_cell.mat
- Figure6 Supp/Figure6 - figure supplement3 C-D/Persistence GCA/Trajectories/c035_pos2__coord_centroid_cell.mat
- Figure6 Supp/Figure6 - figure supplement3 C-D/Persistence GCA/Trajectories/c035_pos3__coord_centroid_cell.mat
- Figure6 Supp/Figure6 - figure supplement3 C-D/Persistence GCA/Trajectories/c035_pos5__coord_centroid_cell.mat
- Figure6 Supp/Figure6 - figure supplement3 C-D/Persistence GCA/Trajectories/c035_pos6__coord_centroid_cell.mat
- Figure6 Supp/Figure6 - figure supplement3 C-D/Persistence GCA/Trajectories/c035_pos7__coord_centroid_cell.mat
- Figure6 Supp/Figure6 - figure supplement3 C-D/Persistence GCA/Trajectories/c035_pos9__coord_centroid_cell.mat
- Figure6 Supp/Figure6 - figure supplement3 C-D/Persistence GCA/Trajectories/c041_pos10__coord_centroid_cell.mat
- Figure6 Supp/Figure6 - figure supplement3 C-D/Persistence GCA/Trajectories/c041_pos13__coord_centroid_cell.mat
- Figure6 Supp/Figure6 - figure supplement3 C-D/Persistence GCA/Trajectories/c041_pos14__coord_centroid_cell.mat
- Figure6 Supp/Figure6 - figure supplement3 C-D/Persistence GCA/Trajectories/c041_pos15__coord_centroid_cell.mat
- Figure6 Supp/Figure6 - figure supplement3 C-D/Persistence GCA/Trajectories/c041_pos16__coord_centroid_cell.mat
- Figure6 Supp/Figure6 - figure supplement3 C-D/Persistence GCA/Trajectories/c041_pos17__coord_centroid_cell.mat
- Figure6 Supp/Figure6 - figure supplement3 C-D/Persistence GCA/Trajectories/c041_pos19__coord_centroid_cell.mat
- Figure6 Supp/Figure6 - figure supplement3 C-D/Persistence GCA/Trajectories/c041_pos20__coord_centroid_cell.mat
- Figure6 Supp/Figure6 - figure supplement3 C-D/Persistence GCA/Trajectories/c041_pos2__coord_centroid_cell.mat
- Figure6 Supp/Figure6 - figure supplement3 C-D/Persistence GCA/Trajectories/c041_pos3__coord_centroid_cell.mat
- Figure6 Supp/Figure6 - figure supplement3 C-D/Persistence GCA/Trajectories/c041_pos4__coord_centroid_cell.mat
- Figure6 Supp/Figure6 - figure supplement3 C-D/Persistence GCA/Trajectories/c041_pos5__coord_centroid_cell.mat
- Figure6 Supp/Figure6 - figure supplement3 C-D/Persistence GCA/Trajectories/c041_pos6__coord_centroid_cell.mat
- Figure6 Supp/Figure6 - figure supplement3 C-D/Persistence GCA/Trajectories/c041_pos7__coord_centroid_cell.mat
- Figure6 Supp/Figure6 - figure supplement3 C-D/Persistence GCA/Trajectories/c041_pos9__coord_centroid_cell.mat
- Figure6 Supp/Figure6 - figure supplement3 C-D/Protrusive unicity from experiments GCA/
- Figure6 Supp/Figure6 - figure supplement3 C-D/Protrusive unicity from experiments GCA/morphomaps GCA/
- Figure6 Supp/Figure6 - figure supplement3 C-D/Protrusive unicity from experiments GCA/morphomaps GCA/c035_pos10__RawMorpho_25.fig
- Figure6 Supp/Figure6 - figure supplement3 C-D/Protrusive unicity from experiments GCA/morphomaps GCA/c035_pos11__RawMorpho_25.fig
- Figure6 Supp/Figure6 - figure supplement3 C-D/Protrusive unicity from experiments GCA/morphomaps GCA/c035_pos12__RawMorpho_25.fig
- Figure6 Supp/Figure6 - figure supplement3 C-D/Protrusive unicity from experiments GCA/morphomaps GCA/c035_pos13__RawMorpho_25.fig
- Figure6 Supp/Figure6 - figure supplement3 C-D/Protrusive unicity from experiments GCA/morphomaps GCA/c035_pos14__RawMorpho_25.fig
- Figure6 Supp/Figure6 - figure supplement3 C-D/Protrusive unicity from experiments GCA/morphomaps GCA/c035_pos16__RawMorpho_25.fig
- Figure6 Supp/Figure6 - figure supplement3 C-D/Protrusive unicity from experiments GCA/morphomaps GCA/c035_pos17__RawMorpho_25.fig
- Figure6 Supp/Figure6 - figure supplement3 C-D/Protrusive unicity from experiments GCA/morphomaps GCA/c035_pos1__RawMorpho_25.fig
- Figure6 Supp/Figure6 - figure supplement3 C-D/Protrusive unicity from experiments GCA/morphomaps GCA/c035_pos20__RawMorpho_25.fig
- Figure6 Supp/Figure6 - figure supplement3 C-D/Protrusive unicity from experiments GCA/morphomaps GCA/c035_pos21__RawMorpho_25.fig
- Figure6 Supp/Figure6 - figure supplement3 C-D/Protrusive unicity from experiments GCA/morphomaps GCA/c035_pos2__RawMorpho_25.fig
- Figure6 Supp/Figure6 - figure supplement3 C-D/Protrusive unicity from experiments GCA/morphomaps GCA/c035_pos3__RawMorpho_25.fig
- Figure6 Supp/Figure6 - figure supplement3 C-D/Protrusive unicity from experiments GCA/morphomaps GCA/c035_pos5__RawMorpho_25.fig
- Figure6 Supp/Figure6 - figure supplement3 C-D/Protrusive unicity from experiments GCA/morphomaps GCA/c035_pos6__RawMorpho_25.fig
- Figure6 Supp/Figure6 - figure supplement3 C-D/Protrusive unicity from experiments GCA/morphomaps GCA/c035_pos7__RawMorpho_25.fig
- Figure6 Supp/Figure6 - figure supplement3 C-D/Protrusive unicity from experiments GCA/morphomaps GCA/c035_pos9__RawMorpho_25.fig
- Figure6 Supp/Figure6 - figure supplement3 C-D/Protrusive unicity from experiments GCA/morphomaps GCA/c041_pos10__RawMorpho_25.fig
- Figure6 Supp/Figure6 - figure supplement3 C-D/Protrusive unicity from experiments GCA/morphomaps GCA/c041_pos13__RawMorpho_25.fig
- Figure6 Supp/Figure6 - figure supplement3 C-D/Protrusive unicity from experiments GCA/morphomaps GCA/c041_pos14__RawMorpho_25.fig
- Figure6 Supp/Figure6 - figure supplement3 C-D/Protrusive unicity from experiments GCA/morphomaps GCA/c041_pos15__RawMorpho_25.fig
- Figure6 Supp/Figure6 - figure supplement3 C-D/Protrusive unicity from experiments GCA/morphomaps GCA/c041_pos16__RawMorpho_25.fig
- Figure6 Supp/Figure6 - figure supplement3 C-D/Protrusive unicity from experiments GCA/morphomaps GCA/c041_pos17__RawMorpho_25.fig
- Figure6 Supp/Figure6 - figure supplement3 C-D/Protrusive unicity from experiments GCA/morphomaps GCA/c041_pos19__RawMorpho_25.fig
- Figure6 Supp/Figure6 - figure supplement3 C-D/Protrusive unicity from experiments GCA/morphomaps GCA/c041_pos20__RawMorpho_25.fig
- Figure6 Supp/Figure6 - figure supplement3 C-D/Protrusive unicity from experiments GCA/morphomaps GCA/c041_pos2__RawMorpho_25.fig
- Figure6 Supp/Figure6 - figure supplement3 C-D/Protrusive unicity from experiments GCA/morphomaps GCA/c041_pos3__RawMorpho_25.fig
- Figure6 Supp/Figure6 - figure supplement3 C-D/Protrusive unicity from experiments GCA/morphomaps GCA/c041_pos4__RawMorpho_25.fig
- Figure6 Supp/Figure6 - figure supplement3 C-D/Protrusive unicity from experiments GCA/morphomaps GCA/c041_pos5__RawMorpho_25.fig
- Figure6 Supp/Figure6 - figure supplement3 C-D/Protrusive unicity from experiments GCA/morphomaps GCA/c041_pos6__RawMorpho_25.fig
- Figure6 Supp/Figure6 - figure supplement3 C-D/Protrusive unicity from experiments GCA/morphomaps GCA/c041_pos7__RawMorpho_25.fig
- Figure6 Supp/Figure6 - figure supplement3 C-D/Protrusive unicity from experiments GCA/morphomaps GCA/c041_pos9__RawMorpho_25.fig
- Figure6 Supp/Figure6 - figure supplement3 C-D/Protrusive unicity from experiments GCA/protunicityGCA.m
- Figure6 Supp/Figure6 - figure supplement3 C-D/Protrusive unicity from experiments GCA/resmatrix3p025.mat
- Figure6 Supp/Figure6 - figure supplement3 C-D/Protrusive unicity from experiments GCA/uni.mat
- Figure6 Supp/Figure6 - figure supplement3 C-D/WTvsGCA.png
- Figure6 Supp/Figure6 - figure supplement3 C-D/WTvsGCAuni.png
- Figure6/Alignment index from experiments/
- Figure6/Alignment index from experiments/alignmentIndex.m
- Figure6/Alignment index from experiments/Freely Angles control RPE1/
- Figure6/Alignment index from experiments/Freely Angles control RPE1/c012_pos2_Angles.mat
- Figure6/Alignment index from experiments/Freely Angles control RPE1/c012_pos6_Angles.mat
- Figure6/Alignment index from experiments/Freely Angles control RPE1/c013_pos3_Angles.mat
- Figure6/Alignment index from experiments/Freely Angles control RPE1/c013_pos6_Angles.mat
- Figure6/Alignment index from experiments/Freely Angles control RPE1/c013_pos8_Angles.mat
- Figure6/Alignment index from experiments/Freely Angles control RPE1/c014_pos12_Angles.mat
- Figure6/Alignment index from experiments/Freely Angles control RPE1/c014_pos13_Angles.mat
- Figure6/Alignment index from experiments/Freely Angles control RPE1/c014_pos14_Angles.mat
- Figure6/Alignment index from experiments/Freely Angles control RPE1/c014_pos1_Angles.mat
- Figure6/Alignment index from experiments/Freely Angles control RPE1/c014_pos2_Angles.mat
- Figure6/Alignment index from experiments/Freely Angles control RPE1/c014_pos6_Angles.mat
- Figure6/Alignment index from experiments/Freely Angles control RPE1/c014_pos7_Angles.mat
- Figure6/Alignment index from experiments/Freely Angles control RPE1/c015_pos5_Angles.mat
- Figure6/Alignment index from experiments/Freely Angles control RPE1/c015_pos6_Angles.mat
- Figure6/Alignment index from experiments/Freely Angles control RPE1/c015_pos7_Angles.mat
- Figure6/Alignment index from experiments/Freely Angles control RPE1/c015_pos8_Angles.mat
- Figure6/Alignment index from experiments/Freely Angles control RPE1/c015_pos9_Angles.mat
- Figure6/Alignment index from experiments/resmatrix3p025.mat
- Figure6/General model/
- Figure6/General model/model_coupling_example.m
- Figure6/General model/model_coupling_full.m
- Figure6/General model/movie of a synthetic cell/
- Figure6/General model/movie of a synthetic cell/curvspace.m
- Figure6/General model/movie of a synthetic cell/lineSegmentIntersect.m
- Figure6/General model/movie of a synthetic cell/model_coupling_makevideo.m
- Figure6/Plotting phase diagrams/
- Figure6/Plotting phase diagrams/newGENERALplots.m
- Figure6/Plotting phase diagrams/resmatrix3p025.mat
- Figure6/Protrusive unicity from experiments/
- Figure6/Protrusive unicity from experiments/protunicity.m
- Figure6/Protrusive unicity from experiments/resmatrix3p025.mat
- Figure6/Protrusive unicity from experiments/shiftNG RPE1/
- Figure6/Protrusive unicity from experiments/shiftNG RPE1/c012_pos2_morpho_map_shift_golgcenter.fig
- Figure6/Protrusive unicity from experiments/shiftNG RPE1/c012_pos6_morpho_map_shift_golgcenter.fig
- Figure6/Protrusive unicity from experiments/shiftNG RPE1/c013_pos3_morpho_map_shift_golgcenter.fig
- Figure6/Protrusive unicity from experiments/shiftNG RPE1/c013_pos6_morpho_map_shift_golgcenter.fig
- Figure6/Protrusive unicity from experiments/shiftNG RPE1/c013_pos8_morpho_map_shift_golgcenter.fig
- Figure6/Protrusive unicity from experiments/shiftNG RPE1/c014_pos12_morpho_map_shift_golgcenter.fig
- Figure6/Protrusive unicity from experiments/shiftNG RPE1/c014_pos13_morpho_map_shift_golgcenter.fig
- Figure6/Protrusive unicity from experiments/shiftNG RPE1/c014_pos14_morpho_map_shift_golgcenter.fig
- Figure6/Protrusive unicity from experiments/shiftNG RPE1/c014_pos1_morpho_map_shift_golgcenter.fig
- Figure6/Protrusive unicity from experiments/shiftNG RPE1/c014_pos2_morpho_map_shift_golgcenter.fig
- Figure6/Protrusive unicity from experiments/shiftNG RPE1/c014_pos6_morpho_map_shift_golgcenter.fig
- Figure6/Protrusive unicity from experiments/shiftNG RPE1/c014_pos7_morpho_map_shift_golgcenter.fig
- Figure6/Protrusive unicity from experiments/shiftNG RPE1/c015_pos5_morpho_map_shift_golgcenter.fig
- Figure6/Protrusive unicity from experiments/shiftNG RPE1/c015_pos6_morpho_map_shift_golgcenter.fig
- Figure6/Protrusive unicity from experiments/shiftNG RPE1/c015_pos7_morpho_map_shift_golgcenter.fig
- Figure6/Protrusive unicity from experiments/shiftNG RPE1/c015_pos8_morpho_map_shift_golgcenter.fig
- Figure6/Protrusive unicity from experiments/shiftNG RPE1/c015_pos9_morpho_map_shift_golgcenter.fig
- Figure6/ReadMe_model.txt
- Figure6/Supp_Material_Model.pdf
