# Supplementary material for: Persistent cell migration emerges from a coupling between protrusion dynamics and polarized trafficking
Source: eLife. 2022 Mar 18;11:e69229. doi: 10.7554/eLife.69229 (PMC8963884; doi:10.7554/eLife.69229)
Supplement: Figure 6—source data 1. [file elife-69229-fig6-data1.zip › Figure6 Supp/Figure6 - figure supplement2/Alignment index from experiments/alignmentIndex.m]

%% reading files
dir_name = 'path to -> Angles'; % folder containing your data
file_list = dir(dir_name);

ind = length(file_list) - 2;

max_t = 0;
big_tab_ang = [];
aver_tab = zeros(ind,1);
aver_tab_rad = zeros(ind,1);
for i_a=1:ind
    res = load(fullfile(dir_name,file_list(i_a+2).name));
    tab_ang = res.v2_ang-res.v1_ang;
    aloc = tab_ang*pi/180;
    tt = length(aloc);
      X = sum(cos(aloc))./tt;
            Y = sum(sin(aloc))./tt;
            r(i_a) = sqrt(X^2+Y^2);      
end
mean(r)
std(r)
