# Supplementary material for: Persistent cell migration emerges from a coupling between protrusion dynamics and polarized trafficking
Source: eLife. 2022 Mar 18;11:e69229. doi: 10.7554/eLife.69229 (PMC8963884; doi:10.7554/eLife.69229)
Supplement: Figure 6—source data 1. [file elife-69229-fig6-data1.zip › Figure6/Protrusive unicity from experiments/protunicity.m]

clear all
%% reading files
dir_name = 'path to -> shiftNG'; % folder containing your data
file_list = dir(dir_name);

ind = length(file_list) - 2;
for i_a=1:ind
    fig = openfig(fullfile(dir_name,file_list(i_a+2).name));
    fig = gcf;
    M{i_a} = getimage(fig);
    close(fig)
end
%%
for u=1:ind
    Mm = M{u};
    f1 = fspecial('Gaussian',6,2);
    Mm= imfilter(Mm,f1,'replicate');
    mks = sort(Mm(:));
    thm = mks(end);
    ths = mean(mks(end-length(mks)/100:end));
    %th = ths/thm;
    %th = graythresh(Mm);
    th =  0.1;
    %th=0.006;
    Mmn = Mm./ths;
    BW = im2bw(Mmn,th);
    BW=imfill(BW,'holes');
    se=strel('disk',3);
    BW = imerode(BW,se);
    mBW = bwareaopen(BW,100);
    imshow(BW)
    drawnow
    pause(0.2)
    bins = 10;
    si = size(Mm);
    for i=1:si(2)-bins
        BWloc = BW(:,i:i+bins);
        CC = bwconncomp(BWloc);
        NP(i)=CC.NumObjects;
        if sum(BWloc(1,:))>=1&sum(BWloc(end,:))>=1
            NP(i)=NP(i)-1;
        end
    end    
    up(u) = mean(NP);
end

% mean(up)
% std(up)

x = [repmat(1,length(up),1)]';
uni = x./up;

unicity = mean(uni)
unicitySD = std(uni)
